# Supplementary material for: 5,5′-Bis(diethyl­amino)-2,2′-[2,2-di­methyl­propane-1,3-diylbis­(nitrilo­methylidyne)]diphenol
Source: Acta Crystallogr Sect E Struct Rep Online. 2010 Aug 11;66(Pt 9):o2296. doi: 10.1107/S1600536810031430 (PMC3008013; doi:10.1107/S1600536810031430)
Supplement: Supplementary file 1 [file e-66-o2296-sup1.cif]

##############################################################################
###                                                                        ###
###        Electronic paper (Acta Crystallographica Section E)             ###
###                                                                        ###
##############################################################################
#                                                                            #
# This CIF contains the data in a paper accepted for publication in Acta     #
# Crystallographica Section E. It conforms to the requirements of Notes      #
# for Authors for Section E, and has been peer reviewed under the auspices   #
# of the IUCr Commission on Journals.                                        #
#                                                                            #
# Full details of the Crystallographic Information File format               #
# are given in the paper "The Crystallographic Information File (CIF):       #
# a New Standard Archive File for Crystallography" by S. R. Hall, F. H.      #
# Allen and I. D. Brown [Acta Cryst. (1991), A47, 655-685].                  #
#                                                                            #
# The current version of the core CIF dictionary is obtainable from          #
# ftp://ftp.iucr.org/pub/cif_core.dic. The current version number is 2.4.    #
#                                                                            #
# Software is freely available for graphical display of the structure(s) in  #
# this CIF.  For information consult the CIF home page http://www.iucr.org/  #
# cif/home.html                                                              #
#                                                                            #
# This file may be used for bona fide research purposes within the           #
# scientific community so long as proper attribution is given to the journal # 
# article from which it was obtained.                                        #
#                                                                            #
##############################################################################
                                             
data_global
_audit_creation_method     'form.cif (version 2.0)'
_journal_data_validation_number     ?
_journal_date_recd_electronic     2010-07-29
_journal_date_accepted     2010-08-05
_journal_name_full     'Acta Crystallographica, Section E'
_journal_year     2010
_journal_volume     66
_journal_issue      9
_journal_page_first     o2296
_journal_page_last     o2296
_journal_paper_category     QO
_journal_coeditor_code     JH2191
_publ_contact_author_name     'Prof. Tahir, Muhammad Nawaz '
_publ_contact_author_address
;
Department of Physics
University of Sargodha
Punjab, Pakistan
;
_publ_contact_author_email     'dmntahir_uos@yahoo.com'
_publ_contact_author_fax     ?
_publ_contact_author_phone     ?
_publ_section_title
;\
5,5'-Bis(diethylamino)-2,2'-[2,2-dimethylpropane-1,3-\
diylbis(nitrilomethylidyne)]diphenol
;
loop_
    _publ_author_name
    _publ_author_footnote
    _publ_author_address
    'Kia, Reza'
;
     Thomson Reuters Researcher ID: A-5471-2009
     Additional corresponding author, email  zsrkk@yahoo.com, rkia@srbiau.ac.ir
;
;
      Department of Chemistry,
      Science and Research Branch,
      Islamic Azad University,
      Tehran,
      Iran
;
    'Kargar, Hadi' ?
;
      Department of Chemistry,
      School of Science,
      Payame Noor University (PNU),
      Ardakan, Yazd,
      Iran
;
    'Tahir, Muhammad Nawaz' ?
;
 Department of Physics
University of Sargodha
Punjab, Pakistan
;
    'Kianoosh, Fatemeh' ?
;
      Department of Chemistry,
      School of Science,
      Payame Noor University (PNU),
      Ardakan, Yazd,
      Iran
;
data_I
_audit_creation_method     SHELXL-97
_chemical_name_systematic
;
5,5'-Bis(diethylamino)-2,2'-[2,2-dimethylpropane-1,3-\
diylbis(nitrilomethylidyne)]diphenol
;
_chemical_name_common
;
;
_chemical_formula_moiety     'C27 H40 N4 O2'
_chemical_formula_sum     'C27 H40 N4 O2'
_chemical_formula_iupac     'C27 H40 N4 O2'
_chemical_formula_weight     452.63
_chemical_melting_point     ?
_symmetry_cell_setting     triclinic
_symmetry_space_group_name_H-M     'P -1'
_symmetry_space_group_name_Hall     '-P 1'
loop_
    _symmetry_equiv_pos_as_xyz
    'x, y, z'
    '-x, -y, -z'
_cell_length_a     10.1143(5)
_cell_length_b     11.4004(10)
_cell_length_c     13.8505(6)
_cell_angle_alpha     107.572(3)
_cell_angle_beta     110.771(2)
_cell_angle_gamma     96.628(3)
_cell_volume     1378.52(15)
_cell_formula_units_Z     2
_cell_measurement_reflns_used     2273
_cell_measurement_theta_min     2.54
_cell_measurement_theta_max     27.45
_cell_measurement_temperature     296(2)
_exptl_crystal_description     Block
_exptl_crystal_colour     'Yellow'
_exptl_crystal_size_max     0.27
_exptl_crystal_size_mid     0.21
_exptl_crystal_size_min     0.11
_exptl_crystal_density_diffrn     1.090
_exptl_crystal_density_meas     ?
_exptl_crystal_density_method     'not measured'
_exptl_crystal_F_000     492
_exptl_absorpt_coefficient_mu     0.069
_exptl_absorpt_correction_type     multi-scan
_exptl_absorpt_process_details     '(<i>SADABS</i>; Bruker, 2005)'
_exptl_absorpt_correction_T_min     0.9815
_exptl_absorpt_correction_T_max     0.9924
_exptl_special_details     ?
_diffrn_ambient_temperature     296(2)
_diffrn_radiation_type     MoK\a
_diffrn_radiation_wavelength     0.71073
_diffrn_radiation_source     'fine-focus sealed tube'
_diffrn_radiation_monochromator     graphite
_diffrn_measurement_device_type
;
Bruker SMART APEXII CCD area-detector diffractometer
;
_diffrn_measurement_method     '\f and \w scans'
_diffrn_detector_area_resol_mean     ?
_diffrn_reflns_number     23024
_diffrn_reflns_av_R_equivalents     0.0281
_diffrn_reflns_av_sigmaI/netI     0.0336
_diffrn_reflns_theta_min     2.86
_diffrn_reflns_theta_max     27.90
_diffrn_reflns_theta_full     27.90
_diffrn_measured_fraction_theta_max     0.992
_diffrn_measured_fraction_theta_full     0.992
_diffrn_reflns_limit_h_min     -13
_diffrn_reflns_limit_h_max     13
_diffrn_reflns_limit_k_min     -14
_diffrn_reflns_limit_k_max     14
_diffrn_reflns_limit_l_min     -18
_diffrn_reflns_limit_l_max     18
_diffrn_standards_number     0
_diffrn_standards_interval_count     .
_diffrn_standards_interval_time     .
_diffrn_standards_decay_%     ?
_refine_special_details
;
 Refinement of F^2^ against ALL reflections.  The weighted R-factor wR and
 goodness of fit S are based on F^2^, conventional R-factors R are based
 on F, with F set to zero for negative F^2^. The threshold expression of
 F^2^ > 2sigma(F^2^) is used only for calculating R-factors(gt) etc. and is
 not relevant to the choice of reflections for refinement.  R-factors based
 on F^2^ are statistically about twice as large as those based on F, and R-
 factors based on ALL data will be even larger.
;
_reflns_number_total     6522
_reflns_number_gt     3856
_reflns_threshold_expression     I>2\s(I)
_refine_ls_structure_factor_coef     Fsqd
_refine_ls_matrix_type     full
_refine_ls_R_factor_all     0.1018
_refine_ls_R_factor_gt     0.0614
_refine_ls_wR_factor_gt     0.1712
_refine_ls_wR_factor_ref     0.1994
_refine_ls_goodness_of_fit_ref     1.064
_refine_ls_restrained_S_all     1.099
_refine_ls_number_reflns     6522
_refine_ls_number_parameters     304
_refine_ls_number_restraints     2
_refine_ls_hydrogen_treatment     constr
_refine_ls_weighting_scheme     calc
_refine_ls_weighting_details
         'calc w=1/[\s^2^(Fo^2^)+(0.0929P)^2^+0.1950P] where P=(Fo^2^+2Fc^2^)/3'
_atom_sites_solution_hydrogens     geom
_atom_sites_solution_primary     direct
_atom_sites_solution_secondary     difmap
_refine_ls_shift/su_max     0.000
_refine_ls_shift/su_mean     0.000
_refine_diff_density_max     0.459
_refine_diff_density_min     -0.293
_refine_ls_extinction_method     none
_refine_ls_extinction_coef     ?
loop_
    _atom_type_symbol
    _atom_type_description
    _atom_type_scat_dispersion_real
    _atom_type_scat_dispersion_imag
    _atom_type_scat_source
    'C' 'C' 0.0033 0.0016
                         'International Tables Vol C Tables 4.2.6.8 and 6.1.1.4'
    'H' 'H' 0.0000 0.0000
                         'International Tables Vol C Tables 4.2.6.8 and 6.1.1.4'
    'N' 'N' 0.0061 0.0033
                         'International Tables Vol C Tables 4.2.6.8 and 6.1.1.4'
    'O' 'O' 0.0106 0.0060
                         'International Tables Vol C Tables 4.2.6.8 and 6.1.1.4'
_computing_data_collection     'APEX2 (Bruker, 2005)'
_computing_cell_refinement     'APEX2 (Bruker, 2005)'
_computing_data_reduction     'SAINT (Bruker, 2005)'
_computing_structure_solution     'SHELXTL (Sheldrick, 2008)'
_computing_structure_refinement     'SHELXTL (Sheldrick, 2008)'
_computing_molecular_graphics     'SHELXTL (Sheldrick, 2008)'
_computing_publication_material
;
SHELXTL (Sheldrick, 2008), PLATON (Spek, 2009)
;
loop_
    _atom_site_type_symbol
    _atom_site_label
    _atom_site_fract_x
    _atom_site_fract_y
    _atom_site_fract_z
    _atom_site_U_iso_or_equiv
    _atom_site_adp_type
    _atom_site_calc_flag
    _atom_site_refinement_flags
    _atom_site_occupancy
    _atom_site_disorder_assembly
    _atom_site_disorder_group
    O O1 0.69136(14) 0.38335(13) 0.42554(10) 0.0739(4) Uani d . 1 . .
    H H1 0.7333 0.3242 0.4052 0.111 Uiso d R 1 . .
    O O2 0.72879(15) 0.03336(13) -0.02875(11) 0.0690(4) Uani d . 1 . .
    H H2 0.7166 0.0203 0.0264 0.104 Uiso d R 1 . .
    N N1 0.87493(16) 0.24580(14) 0.41808(12) 0.0556(4) Uani d . 1 . .
    N N2 0.66993(17) 0.06244(16) 0.14294(12) 0.0610(4) Uani d . 1 . .
    N N3 0.81113(18) 0.74234(17) 0.75429(14) 0.0728(5) Uani d . 1 . .
    N N4 0.6665(3) 0.3442(2) -0.19569(19) 0.1013(7) Uani d . 1 A .
    C C1 0.78877(18) 0.45852(17) 0.52906(14) 0.0532(4) Uani d . 1 . .
    C C2 0.75271(19) 0.56052(17) 0.58747(15) 0.0573(5) Uani d . 1 . .
    H H2A 0.6626 0.5764 0.5544 0.069 Uiso calc R 1 . .
    C C3 0.84833(19) 0.64160(17) 0.69594(15) 0.0565(4) Uani d . 1 . .
    C C4 0.98449(19) 0.61456(19) 0.74217(15) 0.0624(5) Uani d . 1 . .
    H H4A 1.0506 0.6657 0.8140 0.075 Uiso calc R 1 . .
    C C5 1.01977(19) 0.51437(19) 0.68259(15) 0.0594(5) Uani d . 1 . .
    H H5A 1.1111 0.5001 0.7148 0.071 Uiso calc R 1 . .
    C C6 0.92522(18) 0.43177(17) 0.57511(14) 0.0511(4) Uani d . 1 . .
    C C7 0.96270(19) 0.32419(17) 0.51473(14) 0.0537(4) Uani d . 1 . .
    H H7A 1.0546 0.3111 0.5473 0.064 Uiso calc R 1 . .
    C C8 0.9188(2) 0.13952(17) 0.36055(15) 0.0579(5) Uani d . 1 . .
    H H8A 1.0083 0.1314 0.4123 0.069 Uiso calc R 1 . .
    H H8B 0.9389 0.1564 0.3019 0.069 Uiso calc R 1 . .
    C C9 0.8028(2) 0.01422(18) 0.31002(15) 0.0613(5) Uani d . 1 . .
    C C10 0.6579(2) 0.0241(2) 0.23090(16) 0.0660(5) Uani d . 1 . .
    H H10A 0.5878 -0.0577 0.1978 0.079 Uiso calc R 1 . .
    H H10B 0.6206 0.0852 0.2732 0.079 Uiso calc R 1 . .
    C C11 0.6259(2) 0.1596(2) 0.13056(15) 0.0608(5) Uani d . 1 . .
    H H11A 0.5870 0.2030 0.1781 0.073 Uiso calc R 1 . .
    C C12 0.63422(19) 0.20459(17) 0.04561(14) 0.0550(4) Uani d . 1 . .
    C C13 0.5885(3) 0.3123(2) 0.03497(18) 0.0744(6) Uani d . 1 . .
    H H13A 0.5508 0.3552 0.0836 0.089 Uiso calc R 1 . .
    C C14 0.5968(3) 0.3576(2) -0.04428(19) 0.0803(6) Uani d . 1 . .
    H H14A 0.5639 0.4294 -0.0490 0.096 Uiso calc R 1 . .
    C C15 0.6546(2) 0.2968(2) -0.11830(17) 0.0689(5) Uani d . 1 . .
    C C16 0.6990(2) 0.1877(2) -0.10934(16) 0.0640(5) Uani d . 1 . .
    H H16A 0.7371 0.1451 -0.1578 0.077 Uiso calc R 1 . .
    C C17 0.68801(18) 0.14135(17) -0.03042(14) 0.0541(4) Uani d . 1 . .
    C C18 0.7544(9) 0.2963(6) -0.2568(6) 0.190(3) Uani d D 1 . .
    H H18A 0.8033 0.3652 -0.2691 0.228 Uiso calc PR 0.660(7) A 1
    H H18B 0.8285 0.2640 -0.2131 0.228 Uiso calc PR 0.660(7) A 1
    H H18C 0.7434 0.3441 -0.3044 0.228 Uiso d PR 0.340(7) A 2
    H H18D 0.6971 0.2116 -0.3052 0.228 Uiso d PR 0.340(7) A 2
    C C19 0.6677(11) 0.2019(8) -0.3565(8) 0.203(3) Uani d PD 0.660(7) A 1
    H H19A 0.7275 0.1650 -0.3915 0.305 Uiso calc PR 0.660(7) A 1
    H H19B 0.6027 0.2366 -0.4034 0.305 Uiso calc PR 0.660(7) A 1
    H H19C 0.6118 0.1378 -0.3448 0.305 Uiso calc PR 0.660(7) A 1
    C C20 0.8997(14) 0.2825(14) -0.2338(13) 0.203(3) Uani d PD 0.340(7) A 2
    H H20A 0.9185 0.2709 -0.2988 0.305 Uiso calc PR 0.340(7) A 2
    H H20B 0.9105 0.2100 -0.2130 0.305 Uiso calc PR 0.340(7) A 2
    H H20C 0.9677 0.3574 -0.1740 0.305 Uiso calc PR 0.340(7) A 2
    C C21 0.6062(4) 0.4490(3) -0.2141(3) 0.1042(9) Uani d . 1 . .
    H H21A 0.6555 0.4870 -0.2501 0.125 Uiso calc R 1 A .
    H H21B 0.6263 0.5131 -0.1427 0.125 Uiso calc R 1 . .
    C C22 0.4456(5) 0.4118(3) -0.2835(3) 0.1328(12) Uani d . 1 A .
    H H22A 0.4136 0.4853 -0.2927 0.199 Uiso calc R 1 . .
    H H22B 0.3954 0.3768 -0.2474 0.199 Uiso calc R 1 . .
    H H22C 0.4246 0.3494 -0.3549 0.199 Uiso calc R 1 . .
    C C23 0.7744(3) -0.0193(2) 0.4012(2) 0.0873(7) Uani d . 1 . .
    H H23A 0.7392 0.0460 0.4396 0.131 Uiso calc R 1 . .
    H H23B 0.8636 -0.0260 0.4527 0.131 Uiso calc R 1 . .
    H H23C 0.7027 -0.0989 0.3683 0.131 Uiso calc R 1 . .
    C C24 0.8582(3) -0.0893(2) 0.2478(2) 0.0935(8) Uani d . 1 . .
    H H24A 0.7869 -0.1691 0.2154 0.140 Uiso calc R 1 . .
    H H24B 0.9482 -0.0958 0.2986 0.140 Uiso calc R 1 . .
    H H24C 0.8744 -0.0681 0.1902 0.140 Uiso calc R 1 . .
    C C26 0.9098(2) 0.8278(2) 0.86660(19) 0.0831(7) Uani d . 1 . .
    H H26A 0.8892 0.9108 0.8794 0.100 Uiso calc R 1 . .
    H H26B 1.0095 0.8374 0.8730 0.100 Uiso calc R 1 . .
    C C27 0.8970(3) 0.7822(3) 0.9535(2) 0.1080(9) Uani d . 1 . .
    H H27A 0.9635 0.8421 1.0255 0.162 Uiso calc R 1 . .
    H H27B 0.9203 0.7012 0.9427 0.162 Uiso calc R 1 . .
    H H27C 0.7989 0.7736 0.9483 0.162 Uiso calc R 1 . .
    C C28 0.6716(2) 0.7709(2) 0.7091(2) 0.0863(7) Uani d . 1 . .
    H H28A 0.6475 0.8157 0.7697 0.104 Uiso calc R 1 . .
    H H28B 0.5969 0.6919 0.6638 0.104 Uiso calc R 1 . .
    C C29 0.6702(4) 0.8501(3) 0.6398(3) 0.1193(10) Uani d . 1 . .
    H H29A 0.5755 0.8663 0.6120 0.179 Uiso calc R 1 . .
    H H29B 0.6918 0.8055 0.5786 0.179 Uiso calc R 1 . .
    H H29C 0.7425 0.9293 0.6846 0.179 Uiso calc R 1 . .
loop_
    _atom_site_aniso_label
    _atom_site_aniso_U_11
    _atom_site_aniso_U_22
    _atom_site_aniso_U_33
    _atom_site_aniso_U_12
    _atom_site_aniso_U_13
    _atom_site_aniso_U_23
    O1 0.0589(8) 0.0722(9) 0.0559(8) 0.0181(7) -0.0020(6) 0.0077(6)
    O2 0.0818(9) 0.0697(9) 0.0671(8) 0.0309(7) 0.0355(7) 0.0305(7)
    N1 0.0539(9) 0.0590(9) 0.0504(8) 0.0137(7) 0.0166(7) 0.0216(7)
    N2 0.0572(9) 0.0689(10) 0.0470(8) 0.0060(8) 0.0122(7) 0.0229(7)
    N3 0.0550(10) 0.0763(11) 0.0671(10) 0.0085(8) 0.0244(8) 0.0036(9)
    N4 0.150(2) 0.1107(16) 0.1098(16) 0.0657(15) 0.0888(16) 0.0745(14)
    C1 0.0468(9) 0.0564(10) 0.0466(9) 0.0044(8) 0.0103(7) 0.0197(8)
    C2 0.0426(9) 0.0620(11) 0.0577(10) 0.0087(8) 0.0132(8) 0.0196(8)
    C3 0.0480(10) 0.0590(11) 0.0554(10) 0.0020(8) 0.0223(8) 0.0146(8)
    C4 0.0464(10) 0.0718(12) 0.0486(9) -0.0009(9) 0.0126(8) 0.0092(9)
    C5 0.0428(9) 0.0739(12) 0.0526(10) 0.0097(8) 0.0132(8) 0.0207(9)
    C6 0.0440(9) 0.0593(10) 0.0466(9) 0.0066(7) 0.0150(7) 0.0216(8)
    C7 0.0459(9) 0.0643(11) 0.0511(9) 0.0121(8) 0.0161(8) 0.0268(8)
    C8 0.0566(10) 0.0631(11) 0.0533(10) 0.0170(9) 0.0201(8) 0.0229(8)
    C9 0.0695(12) 0.0595(11) 0.0535(10) 0.0125(9) 0.0209(9) 0.0257(8)
    C10 0.0592(11) 0.0738(13) 0.0554(10) -0.0011(9) 0.0149(9) 0.0279(9)
    C11 0.0534(10) 0.0763(13) 0.0468(9) 0.0143(9) 0.0178(8) 0.0189(9)
    C12 0.0523(10) 0.0624(11) 0.0445(9) 0.0132(8) 0.0151(8) 0.0181(8)
    C13 0.0930(15) 0.0820(14) 0.0638(12) 0.0393(12) 0.0418(11) 0.0297(11)
    C14 0.1088(18) 0.0752(14) 0.0775(14) 0.0426(13) 0.0456(13) 0.0395(12)
    C15 0.0793(14) 0.0735(13) 0.0661(12) 0.0218(11) 0.0358(11) 0.0339(10)
    C16 0.0673(12) 0.0755(13) 0.0611(11) 0.0245(10) 0.0345(10) 0.0285(10)
    C17 0.0482(9) 0.0573(10) 0.0502(9) 0.0119(8) 0.0149(8) 0.0182(8)
    C18 0.342(8) 0.187(5) 0.202(5) 0.147(6) 0.200(6) 0.153(5)
    C19 0.307(11) 0.171(6) 0.208(8) 0.116(7) 0.151(8) 0.096(6)
    C20 0.307(11) 0.171(6) 0.208(8) 0.116(7) 0.151(8) 0.096(6)
    C21 0.159(3) 0.0858(17) 0.111(2) 0.0403(18) 0.078(2) 0.0623(16)
    C22 0.183(4) 0.119(2) 0.104(2) 0.071(3) 0.044(2) 0.0579(19)
    C23 0.0974(17) 0.0918(16) 0.0780(14) 0.0116(13) 0.0280(13) 0.0526(13)
    C24 0.115(2) 0.0673(14) 0.0896(17) 0.0288(14) 0.0346(15) 0.0240(12)
    C26 0.0659(13) 0.0758(14) 0.0754(14) 0.0015(10) 0.0266(11) -0.0061(11)
    C27 0.101(2) 0.125(2) 0.0709(15) 0.0122(16) 0.0349(15) 0.0063(15)
    C28 0.0636(14) 0.0899(16) 0.0876(16) 0.0203(12) 0.0333(12) 0.0062(13)
    C29 0.112(2) 0.110(2) 0.126(2) 0.0521(19) 0.039(2) 0.034(2)
_geom_special_details
;
 All esds (except the esd in the dihedral angle between two l.s. planes)
 are estimated using the full covariance matrix.  The cell esds are taken
 into account individually in the estimation of esds in distances, angles
 and torsion angles; correlations between esds in cell parameters are only
 used when they are defined by crystal symmetry.  An approximate (isotropic)
 treatment of cell esds is used for estimating esds involving l.s. planes.
;
loop_
    _geom_bond_atom_site_label_1
    _geom_bond_atom_site_label_2
    _geom_bond_site_symmetry_2
    _geom_bond_distance
    _geom_bond_publ_flag
    O1 C1 . 1.350(2) ?
    O1 H1 . 0.8657 ?
    O2 C17 . 1.347(2) ?
    O2 H2 . 0.8670 ?
    N1 C7 . 1.277(2) ?
    N1 C8 . 1.446(2) ?
    N2 C11 . 1.277(2) ?
    N2 C10 . 1.451(2) ?
    N3 C3 . 1.367(2) ?
    N3 C28 . 1.447(3) ?
    N3 C26 . 1.458(3) ?
    N4 C15 . 1.371(3) ?
    N4 C21 . 1.452(3) ?
    N4 C18 . 1.474(5) ?
    C1 C2 . 1.371(3) ?
    C1 C6 . 1.412(2) ?
    C2 C3 . 1.404(2) ?
    C2 H2A . 0.9300 ?
    C3 C4 . 1.412(3) ?
    C4 C5 . 1.359(3) ?
    C4 H4A . 0.9300 ?
    C5 C6 . 1.398(2) ?
    C5 H5A . 0.9300 ?
    C6 C7 . 1.435(3) ?
    C7 H7A . 0.9300 ?
    C8 C9 . 1.527(3) ?
    C8 H8A . 0.9700 ?
    C8 H8B . 0.9700 ?
    C9 C24 . 1.527(3) ?
    C9 C10 . 1.528(3) ?
    C9 C23 . 1.531(3) ?
    C10 H10A . 0.9700 ?
    C10 H10B . 0.9700 ?
    C11 C12 . 1.442(3) ?
    C11 H11A . 0.9300 ?
    C12 C13 . 1.391(3) ?
    C12 C17 . 1.401(3) ?
    C13 C14 . 1.370(3) ?
    C13 H13A . 0.9300 ?
    C14 C15 . 1.400(3) ?
    C14 H14A . 0.9300 ?
    C15 C16 . 1.396(3) ?
    C16 C17 . 1.381(3) ?
    C16 H16A . 0.9300 ?
    C18 C19 . 1.363(7) ?
    C18 C20 . 1.427(9) ?
    C18 H18A . 0.9700 ?
    C18 H18B . 0.9700 ?
    C18 H18C . 0.9600 ?
    C18 H18D . 0.9600 ?
    C19 H19A . 0.9600 ?
    C19 H19B . 0.9600 ?
    C19 H19C . 0.9600 ?
    C20 H20A . 0.9600 ?
    C20 H20B . 0.9600 ?
    C20 H20C . 0.9600 ?
    C21 C22 . 1.493(5) ?
    C21 H21A . 0.9700 ?
    C21 H21B . 0.9700 ?
    C22 H22A . 0.9600 ?
    C22 H22B . 0.9600 ?
    C22 H22C . 0.9600 ?
    C23 H23A . 0.9600 ?
    C23 H23B . 0.9600 ?
    C23 H23C . 0.9600 ?
    C24 H24A . 0.9600 ?
    C24 H24B . 0.9600 ?
    C24 H24C . 0.9600 ?
    C26 C27 . 1.486(4) ?
    C26 H26A . 0.9700 ?
    C26 H26B . 0.9700 ?
    C27 H27A . 0.9600 ?
    C27 H27B . 0.9600 ?
    C27 H27C . 0.9600 ?
    C28 C29 . 1.501(4) ?
    C28 H28A . 0.9700 ?
    C28 H28B . 0.9700 ?
    C29 H29A . 0.9600 ?
    C29 H29B . 0.9600 ?
    C29 H29C . 0.9600 ?
loop_
    _geom_angle_atom_site_label_1
    _geom_angle_atom_site_label_2
    _geom_angle_atom_site_label_3
    _geom_angle_site_symmetry_1
    _geom_angle_site_symmetry_3
    _geom_angle
    _geom_angle_publ_flag
    C1 O1 H1 . . 103.9 ?
    C17 O2 H2 . . 105.6 ?
    C7 N1 C8 . . 120.34(15) ?
    C11 N2 C10 . . 118.74(18) ?
    C3 N3 C28 . . 122.36(17) ?
    C3 N3 C26 . . 121.98(18) ?
    C28 N3 C26 . . 115.65(18) ?
    C15 N4 C21 . . 122.6(2) ?
    C15 N4 C18 . . 119.9(2) ?
    C21 N4 C18 . . 117.2(2) ?
    O1 C1 C2 . . 118.79(16) ?
    O1 C1 C6 . . 120.01(16) ?
    C2 C1 C6 . . 121.20(15) ?
    C1 C2 C3 . . 121.66(17) ?
    C1 C2 H2A . . 119.2 ?
    C3 C2 H2A . . 119.2 ?
    N3 C3 C2 . . 121.43(17) ?
    N3 C3 C4 . . 121.44(16) ?
    C2 C3 C4 . . 117.14(17) ?
    C5 C4 C3 . . 120.56(16) ?
    C5 C4 H4A . . 119.7 ?
    C3 C4 H4A . . 119.7 ?
    C4 C5 C6 . . 123.06(17) ?
    C4 C5 H5A . . 118.5 ?
    C6 C5 H5A . . 118.5 ?
    C5 C6 C1 . . 116.37(16) ?
    C5 C6 C7 . . 122.25(16) ?
    C1 C6 C7 . . 121.37(15) ?
    N1 C7 C6 . . 122.62(16) ?
    N1 C7 H7A . . 118.7 ?
    C6 C7 H7A . . 118.7 ?
    N1 C8 C9 . . 112.83(15) ?
    N1 C8 H8A . . 109.0 ?
    C9 C8 H8A . . 109.0 ?
    N1 C8 H8B . . 109.0 ?
    C9 C8 H8B . . 109.0 ?
    H8A C8 H8B . . 107.8 ?
    C24 C9 C8 . . 108.09(17) ?
    C24 C9 C10 . . 110.27(17) ?
    C8 C9 C10 . . 110.82(16) ?
    C24 C9 C23 . . 110.05(18) ?
    C8 C9 C23 . . 110.45(16) ?
    C10 C9 C23 . . 107.16(17) ?
    N2 C10 C9 . . 113.33(16) ?
    N2 C10 H10A . . 108.9 ?
    C9 C10 H10A . . 108.9 ?
    N2 C10 H10B . . 108.9 ?
    C9 C10 H10B . . 108.9 ?
    H10A C10 H10B . . 107.7 ?
    N2 C11 C12 . . 122.42(18) ?
    N2 C11 H11A . . 118.8 ?
    C12 C11 H11A . . 118.8 ?
    C13 C12 C17 . . 116.95(17) ?
    C13 C12 C11 . . 121.55(18) ?
    C17 C12 C11 . . 121.49(17) ?
    C14 C13 C12 . . 122.6(2) ?
    C14 C13 H13A . . 118.7 ?
    C12 C13 H13A . . 118.7 ?
    C13 C14 C15 . . 120.6(2) ?
    C13 C14 H14A . . 119.7 ?
    C15 C14 H14A . . 119.7 ?
    N4 C15 C16 . . 122.1(2) ?
    N4 C15 C14 . . 120.6(2) ?
    C16 C15 C14 . . 117.25(18) ?
    C17 C16 C15 . . 121.80(18) ?
    C17 C16 H16A . . 119.1 ?
    C15 C16 H16A . . 119.1 ?
    O2 C17 C16 . . 118.60(17) ?
    O2 C17 C12 . . 120.67(16) ?
    C16 C17 C12 . . 120.73(17) ?
    C19 C18 C20 . . 106.0(9) ?
    C19 C18 N4 . . 110.4(8) ?
    C20 C18 N4 . . 138.8(9) ?
    C19 C18 H18A . . 109.6 ?
    C20 C18 H18A . . 74.4 ?
    N4 C18 H18A . . 109.6 ?
    C19 C18 H18B . . 109.6 ?
    N4 C18 H18B . . 109.6 ?
    H18A C18 H18B . . 108.1 ?
    C19 C18 H18C . . 80.5 ?
    C20 C18 H18C . . 101.9 ?
    N4 C18 H18C . . 102.4 ?
    H18B C18 H18C . . 139.6 ?
    C20 C18 H18D . . 102.0 ?
    N4 C18 H18D . . 103.1 ?
    H18A C18 H18D . . 132.7 ?
    H18B C18 H18D . . 91.3 ?
    H18C C18 H18D . . 105.0 ?
    H18C C19 H18D . . 77.3 ?
    C18 C19 H19A . . 109.5 ?
    H18C C19 H19A . . 103.3 ?
    H18D C19 H19A . . 109.1 ?
    C18 C19 H19B . . 109.5 ?
    H18C C19 H19B . . 76.9 ?
    H18D C19 H19B . . 137.4 ?
    C18 C19 H19C . . 109.5 ?
    H18C C19 H19C . . 141.4 ?
    H18D C19 H19C . . 73.2 ?
    C18 C20 H20A . . 109.5 ?
    C18 C20 H20B . . 109.5 ?
    H20A C20 H20B . . 109.5 ?
    C18 C20 H20C . . 109.5 ?
    H20A C20 H20C . . 109.5 ?
    H20B C20 H20C . . 109.5 ?
    N4 C21 C22 . . 114.0(3) ?
    N4 C21 H21A . . 108.7 ?
    C22 C21 H21A . . 108.7 ?
    N4 C21 H21B . . 108.7 ?
    C22 C21 H21B . . 108.7 ?
    H21A C21 H21B . . 107.6 ?
    C21 C22 H22A . . 109.5 ?
    C21 C22 H22B . . 109.5 ?
    H22A C22 H22B . . 109.5 ?
    C21 C22 H22C . . 109.5 ?
    H22A C22 H22C . . 109.5 ?
    H22B C22 H22C . . 109.5 ?
    C9 C23 H23A . . 109.5 ?
    C9 C23 H23B . . 109.5 ?
    H23A C23 H23B . . 109.5 ?
    C9 C23 H23C . . 109.5 ?
    H23A C23 H23C . . 109.5 ?
    H23B C23 H23C . . 109.5 ?
    C9 C24 H24A . . 109.5 ?
    C9 C24 H24B . . 109.5 ?
    H24A C24 H24B . . 109.5 ?
    C9 C24 H24C . . 109.5 ?
    H24A C24 H24C . . 109.5 ?
    H24B C24 H24C . . 109.5 ?
    N3 C26 C27 . . 113.0(2) ?
    N3 C26 H26A . . 109.0 ?
    C27 C26 H26A . . 109.0 ?
    N3 C26 H26B . . 109.0 ?
    C27 C26 H26B . . 109.0 ?
    H26A C26 H26B . . 107.8 ?
    C26 C27 H27A . . 109.5 ?
    C26 C27 H27B . . 109.5 ?
    H27A C27 H27B . . 109.5 ?
    C26 C27 H27C . . 109.5 ?
    H27A C27 H27C . . 109.5 ?
    H27B C27 H27C . . 109.5 ?
    N3 C28 C29 . . 112.9(2) ?
    N3 C28 H28A . . 109.0 ?
    C29 C28 H28A . . 109.0 ?
    N3 C28 H28B . . 109.0 ?
    C29 C28 H28B . . 109.0 ?
    H28A C28 H28B . . 107.8 ?
    C28 C29 H29A . . 109.5 ?
    C28 C29 H29B . . 109.5 ?
    H29A C29 H29B . . 109.5 ?
    C28 C29 H29C . . 109.5 ?
    H29A C29 H29C . . 109.5 ?
    H29B C29 H29C . . 109.5 ?
loop_
    _geom_torsion_atom_site_label_1
    _geom_torsion_atom_site_label_2
    _geom_torsion_atom_site_label_3
    _geom_torsion_atom_site_label_4
    _geom_torsion_site_symmetry_1
    _geom_torsion_site_symmetry_2
    _geom_torsion_site_symmetry_3
    _geom_torsion_site_symmetry_4
    _geom_torsion
    _geom_torsion_publ_flag
    O1 C1 C2 C3 . . . . 179.27(16) ?
    C6 C1 C2 C3 . . . . -1.0(3) ?
    C28 N3 C3 C2 . . . . 0.7(3) ?
    C26 N3 C3 C2 . . . . -179.50(19) ?
    C28 N3 C3 C4 . . . . -179.2(2) ?
    C26 N3 C3 C4 . . . . 0.5(3) ?
    C1 C2 C3 N3 . . . . -179.24(17) ?
    C1 C2 C3 C4 . . . . 0.7(3) ?
    N3 C3 C4 C5 . . . . -179.63(17) ?
    C2 C3 C4 C5 . . . . 0.4(3) ?
    C3 C4 C5 C6 . . . . -1.3(3) ?
    C4 C5 C6 C1 . . . . 1.0(3) ?
    C4 C5 C6 C7 . . . . -178.08(17) ?
    O1 C1 C6 C5 . . . . 179.89(16) ?
    C2 C1 C6 C5 . . . . 0.2(3) ?
    O1 C1 C6 C7 . . . . -1.0(3) ?
    C2 C1 C6 C7 . . . . 179.25(16) ?
    C8 N1 C7 C6 . . . . 179.50(16) ?
    C5 C6 C7 N1 . . . . 177.49(16) ?
    C1 C6 C7 N1 . . . . -1.5(3) ?
    C7 N1 C8 C9 . . . . 133.19(17) ?
    N1 C8 C9 C24 . . . . 177.66(16) ?
    N1 C8 C9 C10 . . . . 56.7(2) ?
    N1 C8 C9 C23 . . . . -61.9(2) ?
    C11 N2 C10 C9 . . . . -124.9(2) ?
    C24 C9 C10 N2 . . . . -63.4(2) ?
    C8 C9 C10 N2 . . . . 56.3(2) ?
    C23 C9 C10 N2 . . . . 176.84(18) ?
    C10 N2 C11 C12 . . . . 179.79(15) ?
    N2 C11 C12 C13 . . . . -178.62(18) ?
    N2 C11 C12 C17 . . . . 1.7(3) ?
    C17 C12 C13 C14 . . . . -1.1(3) ?
    C11 C12 C13 C14 . . . . 179.3(2) ?
    C12 C13 C14 C15 . . . . -0.8(4) ?
    C21 N4 C15 C16 . . . . 173.0(2) ?
    C18 N4 C15 C16 . . . . -12.6(5) ?
    C21 N4 C15 C14 . . . . -7.2(4) ?
    C18 N4 C15 C14 . . . . 167.3(4) ?
    C13 C14 C15 N4 . . . . -178.2(2) ?
    C13 C14 C15 C16 . . . . 1.6(3) ?
    N4 C15 C16 C17 . . . . 179.3(2) ?
    C14 C15 C16 C17 . . . . -0.5(3) ?
    C15 C16 C17 O2 . . . . 177.97(18) ?
    C15 C16 C17 C12 . . . . -1.4(3) ?
    C13 C12 C17 O2 . . . . -177.21(17) ?
    C11 C12 C17 O2 . . . . 2.4(3) ?
    C13 C12 C17 C16 . . . . 2.2(3) ?
    C11 C12 C17 C16 . . . . -178.20(16) ?
    C15 N4 C18 C19 . . . . 95.3(5) ?
    C21 N4 C18 C19 . . . . -90.0(5) ?
    C15 N4 C18 C20 . . . . -55.5(13) ?
    C21 N4 C18 C20 . . . . 119.2(11) ?
    C15 N4 C21 C22 . . . . -79.2(3) ?
    C18 N4 C21 C22 . . . . 106.2(5) ?
    C3 N3 C26 C27 . . . . -86.6(3) ?
    C28 N3 C26 C27 . . . . 93.2(3) ?
    C3 N3 C28 C29 . . . . -85.3(3) ?
    C26 N3 C28 C29 . . . . 94.9(3) ?
loop_
    _geom_hbond_atom_site_label_D
    _geom_hbond_atom_site_label_H
    _geom_hbond_atom_site_label_A
    _geom_hbond_site_symmetry_A
    _geom_hbond_distance_DH
    _geom_hbond_distance_HA
    _geom_hbond_distance_DA
    _geom_hbond_angle_DHA
    _geom_hbond_publ_flag
    O1 H1 N1 . 0.8700 1.7600 2.574(2) 156.00 y
    O2 H2 N2 . 0.8700 1.7800 2.587(2) 153.00 y
