# Supplementary material for: 5,5′-Bis(diethyl­amino)-2,2′-[2,2-di­methyl­propane-1,3-diylbis­(nitrilo­methylidyne)]diphenol
Source: Acta Crystallogr Sect E Struct Rep Online. 2010 Aug 11;66(Pt 9):o2296. doi: 10.1107/S1600536810031430 (PMC3008013; doi:10.1107/S1600536810031430)
Supplement: Supplementary file 2 [file e-66-o2296-Isup2.hkl]

# 
# h,k,l, Fc-squared, Fo-squared, sigma(Fo-squared) and status flag 
# 
data_I
_shelx_title '    FK2 in P-1' 
_shelx_refln_list_code          4 
_shelx_F_calc_maximum       74.64 
_exptl_crystal_F_000       492.00 
_reflns_d_resolution_high  0.7595 
 
loop_ 
 _symmetry_equiv_pos_as_xyz 
 'x, y, z' 
 '-x, -y, -z' 
 
_cell_length_a    10.1143 
_cell_length_b    11.4004 
_cell_length_c    13.8505 
_cell_angle_alpha 107.572 
_cell_angle_beta  110.771 
_cell_angle_gamma  96.628 
 
_shelx_F_squared_multiplier     1.000 
 
loop_ 
 _refln_index_h 
 _refln_index_k 
 _refln_index_l 
 _refln_F_squared_calc 
 _refln_F_squared_meas 
 _refln_F_squared_sigma 
 _refln_observed_status 
   3   0   0     4959.49     4544.99     82.96 o 
   4   0   0      754.57      827.02      7.95 o 
   5   0   0       44.60       31.17      0.71 o 
   6   0   0       96.39      104.07      1.82 o 
   7   0   0       19.23       23.94      1.50 o 
   8   0   0       11.92       13.79      1.83 o 
   9   0   0       22.87       23.27      2.16 o 
  10   0   0        2.37        3.31      1.41 o 
  11   0   0        0.38        0.54      2.28 o 
  12   0   0        0.44       -1.52      2.42 o 
 -12   1   0        0.64        2.02      2.59 o 
 -11   1   0        0.48        0.08      1.49 o 
 -10   1   0        0.11       -0.59      1.69 o 
  -9   1   0        0.82       -0.30      1.05 o 
  -8   1   0        8.38        5.87      0.85 o 
  -7   1   0       13.89       13.97      0.82 o 
  -6   1   0        2.69        4.17      0.97 o 
  -5   1   0      272.95      263.22      3.86 o 
  -4   1   0     1590.80     1668.27     15.67 o 
  -3   1   0      116.62      118.52      1.34 o 
  -2   1   0      186.64      146.19      1.42 o 
   1   1   0     2473.53     2317.89     59.19 o 
   3   1   0      205.08      188.71      1.75 o 
   4   1   0      163.03      159.25      1.75 o 
   5   1   0      343.25      361.64      4.09 o 
   6   1   0       18.63       27.81      1.07 o 
   7   1   0       32.06       32.98      1.10 o 
   8   1   0        1.38        0.51      1.03 o 
   9   1   0        0.27        0.13      1.09 o 
  10   1   0        0.21        1.74      1.36 o 
  11   1   0        6.55        8.66      1.98 o 
 -12   2   0        2.30        0.11      2.30 o 
 -11   2   0        0.77        0.54      1.36 o 
 -10   2   0        2.26        2.08      1.30 o 
  -9   2   0        7.72        6.83      1.38 o 
  -8   2   0        0.04       -0.57      0.57 o 
  -7   2   0        0.72        1.78      0.47 o 
  -6   2   0       16.63       17.85      0.69 o 
  -5   2   0      134.95      155.31      2.28 o 
  -4   2   0     1602.94     1764.11     19.08 o 
  -3   2   0       78.94      116.44      1.37 o 
  -2   2   0       30.27       22.77      0.52 o 
  -1   2   0      193.20      216.07      1.98 o 
   0   2   0      341.26      322.88      2.76 o 
   1   2   0      155.50      138.29      1.33 o 
   2   2   0      412.42      356.67      3.37 o 
   3   2   0      256.13      239.88      2.74 o 
   4   2   0      670.28      671.17      7.13 o 
   5   2   0       16.88       13.06      0.68 o 
   6   2   0       19.46       23.07      0.84 o 
   7   2   0        2.72        2.04      0.47 o 
   8   2   0        3.87        4.05      1.13 o 
   9   2   0       32.12       28.51      2.44 o 
  10   2   0        1.66        2.57      1.50 o 
  11   2   0        0.69        1.46      2.64 o 
 -12   3   0        0.88        4.22      2.64 o 
 -11   3   0        4.58        1.46      2.08 o 
 -10   3   0        1.81        2.69      1.33 o 
  -9   3   0       83.54       78.86      6.69 o 
  -8   3   0       11.58       11.55      0.85 o 
  -7   3   0        4.24        5.45      0.54 o 
  -6   3   0        0.33        0.73      0.30 o 
  -5   3   0      116.29      100.50      1.59 o 
  -4   3   0       51.10       71.66      1.00 o 
  -3   3   0        0.51        2.48      0.21 o 
  -2   3   0       12.74       10.53      0.29 o 
  -1   3   0      771.62      677.19      5.46 o 
   0   3   0       77.36       76.57      0.78 o 
   1   3   0       34.91       22.33      0.37 o 
   2   3   0      691.98      647.50      5.96 o 
   3   3   0      170.17      174.72      2.14 o 
   4   3   0      402.52      433.39      4.81 o 
   5   3   0       56.68       60.94      1.12 o 
   6   3   0       77.04       65.55      1.38 o 
   7   3   0      124.76      119.19      4.37 o 
   8   3   0       41.14       43.63      4.27 o 
   9   3   0       77.44       93.73      3.32 o 
  10   3   0       13.71       18.07      2.34 o 
  11   3   0        2.64        1.49      1.79 o 
 -12   4   0        6.99        9.02      2.15 o 
 -11   4   0       16.81       20.40      3.43 o 
 -10   4   0       18.53       21.54      2.07 o 
  -9   4   0        0.00        0.11      0.81 o 
  -8   4   0       29.57       30.99      1.43 o 
  -7   4   0       53.97       48.09      1.96 o 
  -6   4   0        2.50        6.47      0.87 o 
  -5   4   0       21.56       23.84      0.74 o 
  -4   4   0       17.97       20.41      0.58 o 
  -3   4   0      224.28      237.59      2.67 o 
  -2   4   0       35.93       47.92      1.13 o 
  -1   4   0       31.43       38.84      0.56 o 
   0   4   0        1.46        0.20      0.19 o 
   1   4   0      305.91      278.34      2.56 o 
   2   4   0     1047.29     1151.69     12.85 o 
   3   4   0      355.31      400.55      5.29 o 
   4   4   0      126.61      126.17      2.17 o 
   5   4   0      101.32      121.34      2.60 o 
   6   4   0        1.80       -0.85      0.85 o 
   7   4   0       13.63       13.54      1.42 o 
   8   4   0        0.46       -0.35      1.01 o 
   9   4   0       21.01       20.54      2.55 o 
  10   4   0        4.66        4.04      1.47 o 
 -12   5   0        1.29        1.84      1.71 o 
 -11   5   0        3.85        4.56      1.70 o 
 -10   5   0        0.36        0.72      1.38 o 
  -9   5   0        8.49        8.58      1.18 o 
  -8   5   0        0.38       -0.54      0.54 o 
  -7   5   0        0.63       -0.47      0.47 o 
  -6   5   0        6.99       11.07      0.68 o 
  -5   5   0       20.66       19.06      0.74 o 
  -4   5   0        4.24       10.04      0.67 o 
  -3   5   0       34.37       33.70      1.20 o 
  -2   5   0      845.89      852.83      8.17 o 
  -1   5   0       62.35       67.88      1.09 o 
   0   5   0      431.79      432.25      4.31 o 
   1   5   0       68.74       53.80      1.08 o 
   2   5   0        5.46        4.95      0.51 o 
   3   5   0       50.53       46.28      1.35 o 
   4   5   0        0.14        0.89      0.44 o 
   5   5   0       61.88       72.15      1.67 o 
   6   5   0        3.48        2.77      1.89 o 
   7   5   0        1.80        1.68      0.97 o 
   8   5   0        0.60       -0.12      1.04 o 
   9   5   0        2.55        1.12      1.21 o 
  10   5   0        1.88        2.93      1.46 o 
 -12   6   0        1.95        0.12      1.62 o 
 -11   6   0        0.17        1.11      2.39 o 
 -10   6   0        6.82        4.90      1.57 o 
  -9   6   0        8.55        8.99      0.94 o 
  -8   6   0        6.00        5.07      0.70 o 
  -7   6   0        5.58        7.93      0.71 o 
  -6   6   0       55.72       41.74      1.29 o 
  -5   6   0      110.93       88.92      1.64 o 
  -4   6   0       18.32       15.86      0.65 o 
  -3   6   0     1278.34     1334.28     13.55 o 
  -2   6   0      371.16      379.36      3.90 o 
  -1   6   0       98.71       98.03      1.37 o 
   0   6   0      183.00      168.94      2.46 o 
   1   6   0        5.90        6.79      0.45 o 
   2   6   0      153.95      153.21      2.41 o 
   3   6   0        0.28       -0.24      0.33 o 
   4   6   0       10.61       19.94      0.86 o 
   5   6   0        0.01       -0.16      0.75 o 
   6   6   0        7.49        9.26      1.26 o 
   7   6   0        2.78        1.75      1.01 o 
   8   6   0        0.22       -1.06      1.06 o 
   9   6   0        0.16       -1.11      1.16 o 
 -12   7   0        0.69        0.50      1.65 o 
 -11   7   0        0.00        0.05      1.43 o 
 -10   7   0        0.36       -0.51      1.31 o 
  -9   7   0        1.30        1.98      0.91 o 
  -8   7   0       37.03       38.23      1.39 o 
  -7   7   0      181.56      158.74      3.12 o 
  -6   7   0      333.02      322.63      4.16 o 
  -5   7   0        0.97        2.80      0.48 o 
  -4   7   0       66.30       62.56      1.29 o 
  -3   7   0       17.85       16.92      0.57 o 
  -2   7   0       54.25       52.57      0.97 o 
  -1   7   0      287.14      315.99      4.26 o 
   0   7   0       10.95        9.15      0.53 o 
   1   7   0      207.09      195.73      2.92 o 
   2   7   0      104.62      103.34      1.89 o 
   3   7   0        3.58        7.14      0.91 o 
   4   7   0        7.61        7.07      0.70 o 
   5   7   0        0.43       -0.30      0.62 o 
   6   7   0        1.15       -0.70      0.70 o 
   7   7   0        0.02       -0.19      0.98 o 
   8   7   0        0.98        0.35      1.18 o 
 -11   8   0        2.15        2.03      1.73 o 
 -10   8   0       22.66       21.90      2.44 o 
  -9   8   0        7.02        4.57      1.02 o 
  -8   8   0        1.95        3.53      0.89 o 
  -7   8   0       26.27       22.70      1.18 o 
  -6   8   0      189.64      195.35      3.14 o 
  -5   8   0        7.60       12.25      1.14 o 
  -4   8   0       34.95       30.88      1.19 o 
  -3   8   0        0.91        0.61      0.30 o 
  -2   8   0       15.85       12.04      0.60 o 
  -1   8   0        0.60       -0.10      0.34 o 
   0   8   0        0.28       -0.29      0.43 o 
   1   8   0      122.02      112.50      2.00 o 
   2   8   0        1.50        0.42      0.43 o 
   3   8   0       22.91       18.01      1.48 o 
   4   8   0       15.16       13.58      1.06 o 
   5   8   0        7.01        6.33      0.93 o 
   6   8   0        0.97        2.77      1.15 o 
   7   8   0       12.42       12.16      1.62 o 
   8   8   0        0.06       -0.19      1.20 o 
 -11   9   0        4.44        5.63      2.11 o 
 -10   9   0        5.07        6.92      1.91 o 
  -9   9   0        0.01        0.32      1.40 o 
  -8   9   0        0.32        0.31      0.87 o 
  -7   9   0        0.04        0.41      0.64 o 
  -6   9   0        0.00       -0.09      0.61 o 
  -5   9   0        1.97        1.41      0.52 o 
  -4   9   0        5.21        5.20      0.58 o 
  -3   9   0       40.18       44.23      1.11 o 
  -2   9   0        9.53       11.67      0.67 o 
  -1   9   0       11.14       12.87      0.70 o 
   0   9   0        2.12        1.81      0.49 o 
   1   9   0       20.08       21.36      1.07 o 
   2   9   0        0.06       -0.47      0.54 o 
   3   9   0       21.98       21.82      4.24 o 
   4   9   0        1.39        1.91      1.22 o 
   5   9   0        4.85        3.93      1.18 o 
   6   9   0       11.48       12.11      1.59 o 
   7   9   0        5.92        6.63      1.78 o 
 -10  10   0        2.51        1.41      1.61 o 
  -9  10   0        0.00       -1.19      1.60 o 
  -8  10   0        0.79       -0.28      1.21 o 
  -7  10   0        2.90        3.44      0.90 o 
  -6  10   0        1.07        0.10      0.65 o 
  -5  10   0        0.84        0.28      0.62 o 
  -4  10   0        2.71        1.21      0.63 o 
  -3  10   0        7.96        8.62      0.87 o 
  -2  10   0        6.25        5.17      0.68 o 
  -1  10   0        5.09        4.70      0.72 o 
   0  10   0       27.60       25.77      1.35 o 
   1  10   0        0.31        0.84      0.86 o 
   2  10   0       50.11       57.44      2.84 o 
   3  10   0       30.18       25.30      2.24 o 
   4  10   0        4.07        4.59      2.08 o 
   5  10   0        1.91        1.79      1.45 o 
   6  10   0        1.59        1.19      1.53 o 
 -10  11   0        0.69        2.02      2.73 o 
  -9  11   0        0.35        0.19      1.55 o 
  -8  11   0        0.63       -1.03      1.36 o 
  -7  11   0        1.81        1.38      1.09 o 
  -6  11   0        0.06       -0.38      0.84 o 
  -5  11   0       10.99        8.89      1.16 o 
  -4  11   0        0.40       -0.93      1.01 o 
  -3  11   0        0.06       -0.78      0.85 o 
  -2  11   0        0.42       -0.02      1.26 o 
  -1  11   0       10.38        8.07      1.32 o 
   0  11   0        0.26       -0.88      0.97 o 
   1  11   0        9.20        9.84      2.53 o 
   2  11   0       14.10       14.56      2.87 o 
   3  11   0       37.05       45.02      4.50 o 
   4  11   0        1.52        0.85      1.49 o 
   5  11   0        0.68       -0.35      1.42 o 
  -9  12   0        0.95        0.49      1.78 o 
  -8  12   0        0.24       -0.15      1.68 o 
  -7  12   0        0.18        1.05      1.53 o 
  -6  12   0        0.01       -0.36      0.93 o 
  -5  12   0        0.03       -0.25      0.99 o 
  -4  12   0        1.34        0.40      1.01 o 
  -3  12   0        7.31        6.63      1.36 o 
  -2  12   0       17.10       15.00      1.70 o 
  -1  12   0       14.32       17.76      2.98 o 
   0  12   0        0.27        1.01      1.97 o 
   1  12   0        0.48        0.22      1.91 o 
   2  12   0        0.20        0.06      2.02 o 
   3  12   0        1.67        1.74      2.30 o 
  -7  13   0        0.37        1.50      1.71 o 
  -6  13   0        1.65        4.44      2.42 o 
  -5  13   0        0.06        5.96      2.36 o 
  -4  13   0        0.01       -1.91      1.91 o 
  -3  13   0        3.82        4.95      2.36 o 
  -2  13   0        2.13        0.67      2.02 o 
  -1  13   0        0.25        2.75      2.08 o 
   0  13   0        1.65        1.24      2.14 o 
   1  13   0        0.11       -1.74      1.85 o 
   2  13   0        0.41        3.48      2.47 o 
  -5  14   0        0.13       -0.45      2.19 o 
  -4  14   0        0.00        2.14      2.36 o 
  -3  14   0        0.19        1.24      2.14 o 
  -2  14   0        0.33        1.07      2.19 o 
  -1  14   0        0.44       -0.84      2.08 o 
   0 -14   1        1.05        1.97      2.19 o 
   1 -14   1        0.65       -0.11      2.08 o 
   2 -14   1        0.06        2.53      2.19 o 
   3 -14   1        0.50        1.24      2.14 o 
   4 -14   1        0.03       -0.28      2.02 o 
   5 -14   1        0.21        5.00      2.42 o 
  -2 -13   1        1.02        0.06      2.14 o 
  -1 -13   1        5.86        6.41      2.53 o 
   0 -13   1        0.32       -0.79      1.97 o 
   1 -13   1        7.87        6.75      2.47 o 
   2 -13   1        4.74        7.25      2.53 o 
   3 -13   1        0.84        3.09      2.14 o 
   4 -13   1        0.51       -0.56      1.91 o 
   5 -13   1        0.02       -2.02      2.02 o 
   6 -13   1        0.02       -0.59      1.50 o 
   7 -13   1        0.38       -0.05      1.60 o 
  -4 -12   1        0.18        0.06      1.47 o 
  -3 -12   1       13.68       16.24      3.32 o 
  -2 -12   1        2.64        0.56      2.19 o 
  -1 -12   1        0.19        0.28      1.97 o 
   0 -12   1       11.13        8.43      2.47 o 
   1 -12   1        0.04        0.56      1.91 o 
   2 -12   1        6.05        5.95      1.32 o 
   3 -12   1        9.03        7.09      1.41 o 
   4 -12   1        0.01       -1.01      1.01 o 
   5 -12   1        0.00       -0.87      0.87 o 
   6 -12   1        0.00        1.49      1.43 o 
   7 -12   1        0.12        1.07      1.58 o 
   8 -12   1        1.34        2.43      1.69 o 
   9 -12   1        0.01       -0.93      1.59 o 
  -5 -11   1        0.42       -0.98      1.37 o 
  -4 -11   1        1.27       -0.53      1.38 o 
  -3 -11   1       32.80       36.76      4.10 o 
  -2 -11   1       61.47       58.06      4.44 o 
  -1 -11   1       12.47       14.56      2.75 o 
   0 -11   1        1.22        0.21      0.81 o 
   1 -11   1        0.15       -0.55      0.69 o 
   2 -11   1       20.69       20.53      1.83 o 
   3 -11   1        4.50        3.19      1.06 o 
   4 -11   1        1.67        0.84      0.84 o 
   5 -11   1        0.99        1.42      0.92 o 
   6 -11   1        0.37        0.80      0.92 o 
   7 -11   1        6.72        5.89      1.70 o 
   8 -11   1        1.15        3.45      1.85 o 
   9 -11   1        0.66        1.63      1.67 o 
  10 -11   1        3.12        5.59      2.01 o 
  -6 -10   1        4.98        3.00      1.58 o 
  -5 -10   1        0.07       -0.77      1.53 o 
  -4 -10   1        0.21        0.00      1.03 o 
  -3 -10   1       30.70       32.38      2.43 o 
  -2 -10   1       34.32       27.43      2.92 o 
  -1 -10   1        0.37        0.63      1.00 o 
   0 -10   1        0.78       -0.26      0.57 o 
   1 -10   1        4.93        7.73      1.00 o 
   2 -10   1        1.86        1.07      0.55 o 
   3 -10   1        0.11       -0.54      0.54 o 
   4 -10   1       50.83       50.98      1.46 o 
   5 -10   1        6.34        7.26      0.87 o 
   6 -10   1        0.81        1.83      0.84 o 
   7 -10   1        0.43       -0.56      0.81 o 
   8 -10   1        3.98        4.40      1.55 o 
   9 -10   1        1.40        1.24      1.58 o 
  10 -10   1        1.60        2.67      2.05 o 
  -7  -9   1        4.95        6.76      1.46 o 
  -6  -9   1        7.47        5.81      1.31 o 
  -5  -9   1        0.95        0.72      0.98 o 
  -4  -9   1        0.26       -0.66      0.86 o 
  -3  -9   1        2.03        3.01      1.11 o 
  -2  -9   1        8.90        5.28      0.88 o 
  -1  -9   1        6.19        8.87      0.76 o 
   0  -9   1       20.46       17.93      0.83 o 
   1  -9   1        0.51        0.23      0.53 o 
   2  -9   1       82.92       79.53      1.97 o 
   3  -9   1        0.56        0.72      0.38 o 
   4  -9   1      123.96      130.62      2.37 o 
   5  -9   1       11.06       14.06      1.06 o 
   6  -9   1       43.60       39.43      1.37 o 
   7  -9   1        4.70        6.39      1.01 o 
   8  -9   1       12.95       13.00      1.30 o 
   9  -9   1        0.15        0.21      1.45 o 
  10  -9   1        1.65        1.97      2.14 o 
  11  -9   1        2.41        0.20      1.65 o 
  -8  -8   1        0.06       -0.04      1.20 o 
  -7  -8   1        0.05        0.83      1.12 o 
  -6  -8   1        2.28        2.97      1.12 o 
  -5  -8   1        0.60       -0.11      0.79 o 
  -4  -8   1        0.90        1.23      0.63 o 
  -3  -8   1       27.80       22.60      1.26 o 
  -2  -8   1        0.50        1.01      0.41 o 
  -1  -8   1       24.60       29.11      1.10 o 
   0  -8   1        5.70        4.70      0.58 o 
   1  -8   1        1.42        0.89      0.36 o 
   2  -8   1       10.52       10.07      0.58 o 
   3  -8   1       52.64       60.81      1.41 o 
   4  -8   1       17.56       19.48      0.90 o 
   5  -8   1       32.55       38.02      1.21 o 
   6  -8   1        1.97        2.84      0.59 o 
   7  -8   1       76.84       82.27      1.92 o 
   8  -8   1        8.84        8.02      1.09 o 
   9  -8   1       12.47       15.41      2.00 o 
  10  -8   1        3.23        2.30      1.74 o 
  11  -8   1        0.14        0.22      1.57 o 
  -9  -7   1        0.30        0.05      1.65 o 
  -8  -7   1        0.13       -0.37      1.08 o 
  -7  -7   1        0.14       -0.81      0.97 o 
  -6  -7   1        1.54        1.17      0.93 o 
  -5  -7   1        9.31       11.13      0.97 o 
  -4  -7   1        8.32        4.40      0.58 o 
  -3  -7   1        0.31        0.22      0.37 o 
  -2  -7   1       55.20       57.97      1.25 o 
  -1  -7   1       88.18       75.12      1.68 o 
   0  -7   1      163.79      165.86      2.49 o 
   1  -7   1      370.06      411.41      5.40 o 
   2  -7   1      334.35      406.70      4.50 o 
   3  -7   1       15.11       12.44      0.62 o 
   4  -7   1       89.56       87.88      1.67 o 
   5  -7   1        7.31       11.11      0.72 o 
   6  -7   1      143.50      159.57      3.60 o 
   7  -7   1       65.90       65.85      2.79 o 
   8  -7   1        0.53        1.84      0.71 o 
   9  -7   1        1.64        2.67      2.33 o 
  10  -7   1        1.84        2.06      1.49 o 
  11  -7   1        0.11       -1.42      1.47 o 
 -10  -6   1        0.01       -1.23      1.34 o 
  -9  -6   1        3.10        4.66      1.44 o 
  -8  -6   1        0.25        0.54      1.09 o 
  -7  -6   1        0.91       -0.22      1.06 o 
  -6  -6   1        0.01       -1.12      1.46 o 
  -5  -6   1       48.38       42.13      1.69 o 
  -4  -6   1       78.03       88.57      1.83 o 
  -3  -6   1       99.29       98.68      1.78 o 
  -2  -6   1       28.80       34.43      0.90 o 
  -1  -6   1       10.64       19.04      0.64 o 
   0  -6   1      857.55      970.64     11.91 o 
   1  -6   1      266.67      281.39      3.42 o 
   2  -6   1       76.82       99.33      1.49 o 
   3  -6   1       37.79       42.87      0.91 o 
   4  -6   1      284.71      339.54      4.62 o 
   5  -6   1       23.52       30.04      0.98 o 
   6  -6   1       84.15       81.72      1.71 o 
   7  -6   1       13.91       17.21      0.90 o 
   8  -6   1        0.07       -0.57      0.57 o 
   9  -6   1        0.07       -0.01      0.88 o 
  10  -6   1        1.74        1.43      1.52 o 
  11  -6   1        0.08       -0.60      1.33 o 
  12  -6   1        0.62        1.88      1.75 o 
 -10  -5   1        0.30        0.29      1.30 o 
  -9  -5   1       14.81       15.00      1.74 o 
  -8  -5   1       12.49       14.45      1.58 o 
  -7  -5   1        1.41        1.68      0.97 o 
  -6  -5   1        1.88       -0.05      1.04 o 
  -5  -5   1      116.38      112.14      1.89 o 
  -4  -5   1      288.39      356.42      4.49 o 
  -3  -5   1        6.06        7.36      0.47 o 
  -2  -5   1        2.23        2.20      0.31 o 
  -1  -5   1       33.38       44.39      0.95 o 
   0  -5   1        4.61        6.94      0.24 o 
   1  -5   1      184.03      225.57      2.40 o 
   2  -5   1      409.58      426.49      4.99 o 
   3  -5   1      174.71      179.60      2.38 o 
   4  -5   1      152.73      147.27      2.28 o 
   5  -5   1       99.76       91.95      2.46 o 
   6  -5   1      109.33       99.86      1.89 o 
   7  -5   1        0.39        1.46      0.53 o 
   8  -5   1        6.37        3.56      0.72 o 
   9  -5   1        7.14        5.17      1.11 o 
  10  -5   1        0.30        0.71      1.03 o 
  11  -5   1        5.80        6.55      1.77 o 
  12  -5   1        6.81        8.03      2.12 o 
 -11  -4   1        0.97        0.41      1.74 o 
 -10  -4   1       13.66       15.05      1.81 o 
  -9  -4   1       99.25      118.19      3.76 o 
  -8  -4   1      115.83      130.81      5.19 o 
  -7  -4   1        4.27        1.15      1.60 o 
  -6  -4   1        0.38       -0.07      0.57 o 
  -5  -4   1       15.60       18.25      0.66 o 
  -4  -4   1        3.04        0.64      0.27 o 
  -3  -4   1      112.53      103.45      1.44 o 
  -2  -4   1       15.42       15.62      0.57 o 
  -1  -4   1        0.18       -0.11      0.12 o 
   0  -4   1      193.43      189.03      1.70 o 
   1  -4   1     1154.90     1171.29      9.90 o 
   2  -4   1       12.42       13.27      0.36 o 
   3  -4   1        6.80        6.57      0.37 o 
   4  -4   1       30.69       38.46      0.92 o 
   5  -4   1      169.74      151.73      2.90 o 
   6  -4   1       23.57       19.66      0.94 o 
   7  -4   1       31.76       41.34      1.23 o 
   8  -4   1        2.85        5.98      0.89 o 
   9  -4   1       37.14       31.90      2.32 o 
  10  -4   1        7.88       10.46      1.68 o 
  11  -4   1        5.77        6.52      2.64 o 
  12  -4   1        3.35        3.04      2.75 o 
 -11  -3   1        0.51       -1.22      1.55 o 
 -10  -3   1        0.02       -0.29      1.45 o 
  -9  -3   1      110.16      112.41      3.70 o 
  -8  -3   1      105.23      115.00      4.33 o 
  -7  -3   1        8.28        8.51      0.63 o 
  -6  -3   1       13.75       10.19      0.59 o 
  -5  -3   1        2.06        2.53      0.42 o 
  -4  -3   1       52.62       54.07      0.95 o 
  -3  -3   1      866.46      835.62      8.72 o 
  -2  -3   1      250.29      238.07      2.52 o 
  -1  -3   1      100.14       81.70      0.98 o 
   0  -3   1       84.12       74.00      0.78 o 
   1  -3   1      111.17      132.26      1.28 o 
   2  -3   1      842.64      896.56      8.08 o 
   3  -3   1      321.45      305.67      3.12 o 
   4  -3   1      444.17      442.72      5.14 o 
   5  -3   1        0.88        0.17      0.27 o 
   6  -3   1        2.60        2.49      0.41 o 
   7  -3   1       50.83       57.04      2.43 o 
   8  -3   1       22.26       16.91      1.61 o 
   9  -3   1       45.77       46.29      2.78 o 
  10  -3   1        5.28        7.95      1.59 o 
  11  -3   1        0.05       -0.39      1.40 o 
  12  -3   1        3.52        1.24      2.64 o 
 -11  -2   1        3.06        2.17      1.58 o 
 -10  -2   1        6.91        4.83      1.54 o 
  -9  -2   1        0.08       -0.92      0.92 o 
  -8  -2   1        2.05        2.51      0.96 o 
  -7  -2   1       48.48       43.79      1.27 o 
  -6  -2   1       20.94       27.29      0.93 o 
  -5  -2   1       45.67       38.96      0.90 o 
  -4  -2   1        0.03       -0.20      0.20 o 
  -3  -2   1       29.21       39.64      0.59 o 
  -2  -2   1        7.27        7.77      0.26 o 
   0  -2   1       13.28       13.46      0.25 o 
   1  -2   1       39.07       40.68      0.51 o 
   2  -2   1      740.54      715.76      6.43 o 
   3  -2   1     1535.86     1468.88     12.95 o 
   4  -2   1     1392.15     1418.36     25.09 o 
   5  -2   1      482.67      618.47      7.72 o 
   6  -2   1        9.59        7.71      0.71 o 
   7  -2   1        4.91        4.38      0.60 o 
   8  -2   1       26.68       26.10      1.47 o 
   9  -2   1        0.30       -0.28      1.05 o 
  10  -2   1        0.48        0.38      1.29 o 
  11  -2   1        2.96        4.98      1.73 o 
  12  -2   1        3.82       10.29      3.26 o 
 -12  -1   1        0.48        1.35      2.64 o 
 -11  -1   1        2.36        4.03      1.63 o 
 -10  -1   1        0.00        1.17      1.33 o 
  -9  -1   1        2.10        4.17      1.25 o 
  -8  -1   1       17.28       19.32      1.14 o 
  -7  -1   1        0.00       -0.02      0.38 o 
  -6  -1   1        1.17        1.11      0.35 o 
  -5  -1   1       96.42      109.61      1.63 o 
  -4  -1   1        1.26       -0.18      0.18 o 
  -3  -1   1       46.43       43.29      0.64 o 
  -1  -1   1      216.15      151.83      1.63 o 
   2  -1   1     4528.47     4485.97    116.86 o 
   3  -1   1     1190.90     1125.25      9.46 o 
   4  -1   1       17.58       17.40      0.48 o 
   5  -1   1      131.92      116.74      1.58 o 
   6  -1   1      124.59      120.33      2.03 o 
   7  -1   1        6.49        5.00      0.62 o 
   8  -1   1       31.86       36.88      2.34 o 
   9  -1   1        1.65       -0.04      1.09 o 
  10  -1   1        0.91       -1.00      1.63 o 
  11  -1   1        0.71       -1.38      1.42 o 
 -12   0   1        0.17       -1.69      2.19 o 
 -11   0   1        1.21        2.48      1.45 o 
 -10   0   1        0.20        0.42      1.19 o 
  -9   0   1       15.14       14.07      1.70 o 
  -8   0   1       13.48       14.55      0.92 o 
  -7   0   1       30.05       32.81      2.72 o 
  -6   0   1        1.85        1.84      0.47 o 
  -5   0   1       29.48       34.67      0.73 o 
  -4   0   1      281.12      275.98      2.57 o 
  -3   0   1       86.02      107.54      1.10 o 
  -2   0   1       56.29       47.68      0.82 o 
   2   0   1       60.48       55.38      0.62 o 
   3   0   1     1491.18     1567.78     11.99 o 
   4   0   1      786.15      728.52      6.33 o 
   5   0   1        3.33        4.48      0.37 o 
   6   0   1        2.56        3.76      0.44 o 
   7   0   1        0.53        0.74      0.43 o 
   8   0   1        0.00        1.14      1.15 o 
   9   0   1        0.08        0.66      1.15 o 
  10   0   1        3.13        3.25      1.46 o 
  11   0   1        9.78       11.68      2.08 o 
 -12   1   1        0.02        4.22      2.53 o 
 -11   1   1        3.47        3.12      1.69 o 
 -10   1   1        0.43       -1.04      1.04 o 
  -9   1   1       15.66       17.81      1.77 o 
  -8   1   1        1.56        1.31      0.62 o 
  -7   1   1        3.03        1.98      0.46 o 
  -6   1   1      419.30      440.16      5.69 o 
  -5   1   1       50.81       41.94      1.04 o 
  -4   1   1     1403.02     1263.94     12.79 o 
  -3   1   1      773.67      660.77      6.74 o 
  -2   1   1     2415.62     2150.95     56.77 o 
   0   1   1      573.25      507.30      8.55 o 
   3   1   1      225.45      207.11      1.92 o 
   4   1   1       90.22       97.99      1.24 o 
   5   1   1      854.37      805.81      8.57 o 
   6   1   1       54.22       54.20      1.09 o 
   7   1   1        4.87        6.33      1.17 o 
   8   1   1       14.60       13.13      1.71 o 
   9   1   1        2.60        3.15      1.39 o 
  10   1   1        2.82        2.33      1.43 o 
  11   1   1       17.08       20.94      4.13 o 
 -12   2   1        1.29        3.04      2.36 o 
 -11   2   1       32.04       23.38      3.37 o 
 -10   2   1       34.51       40.29      2.53 o 
  -9   2   1        0.52       -0.26      0.69 o 
  -8   2   1       47.71       49.76      1.47 o 
  -7   2   1        5.03        5.32      0.47 o 
  -6   2   1       65.27       81.06      1.43 o 
  -5   2   1       70.26      101.77      1.46 o 
  -4   2   1      164.25      142.18      1.82 o 
  -3   2   1      465.32      440.05      5.42 o 
  -2   2   1      353.25      346.52      4.75 o 
  -1   2   1     2832.58     2767.28     42.11 o 
   2   2   1      461.37      496.36      4.15 o 
   3   2   1     1265.44     1242.65     12.65 o 
   4   2   1     1467.87     1338.67     13.81 o 
   5   2   1      246.96      262.85      3.19 o 
   6   2   1      124.67      136.11      2.18 o 
   7   2   1     1143.38     1155.99     18.88 o 
   8   2   1        0.22        1.38      1.25 o 
   9   2   1       19.13       16.50      2.04 o 
  10   2   1        1.60        2.31      1.59 o 
  11   2   1        0.01        1.31      1.77 o 
 -12   3   1        4.09        1.35      2.42 o 
 -11   3   1        3.82        3.54      2.14 o 
 -10   3   1        9.84       11.97      1.62 o 
  -9   3   1        1.29        2.09      0.92 o 
  -8   3   1        7.38        7.24      0.59 o 
  -7   3   1       14.79        8.93      0.54 o 
  -6   3   1        0.51        0.04      0.25 o 
  -5   3   1       78.09       79.27      1.11 o 
  -4   3   1      163.14      157.91      1.85 o 
  -3   3   1      145.09      120.16      1.53 o 
  -2   3   1      351.12      405.79      4.81 o 
  -1   3   1     2368.85     2199.80     20.21 o 
   0   3   1       43.26       44.39      0.59 o 
   1   3   1       68.39      107.60      1.28 o 
   2   3   1       23.93       15.55      0.40 o 
   3   3   1     1099.32     1096.00     14.90 o 
   4   3   1       11.45        7.54      0.73 o 
   5   3   1       19.07       10.94      0.60 o 
   6   3   1      230.03      239.30      3.38 o 
   7   3   1       13.65       15.67      2.67 o 
   8   3   1       14.18       15.29      1.62 o 
   9   3   1        0.50        2.32      1.20 o 
  10   3   1        6.61        8.37      1.95 o 
 -12   4   1        0.43        1.63      1.63 o 
 -11   4   1        7.87        9.31      1.79 o 
 -10   4   1       36.79       33.59      4.67 o 
  -9   4   1        0.82        1.02      0.67 o 
  -8   4   1       14.59       18.42      0.92 o 
  -7   4   1        0.00       -0.35      0.35 o 
  -6   4   1        0.05       -0.21      0.21 o 
  -5   4   1      203.31      254.64      3.61 o 
  -4   4   1        0.17       -0.07      0.12 o 
  -3   4   1      103.84       96.00      1.33 o 
  -2   4   1      346.48      363.15      3.37 o 
  -1   4   1        0.98        0.98      0.18 o 
   0   4   1       88.75       65.04      0.78 o 
   1   4   1      423.61      395.10      4.27 o 
   2   4   1      194.25      229.70      2.93 o 
   3   4   1      280.78      279.57      3.56 o 
   4   4   1        3.80        5.03      0.54 o 
   5   4   1       19.13       17.29      0.99 o 
   6   4   1        6.93        7.19      1.50 o 
   7   4   1        0.27       -0.26      0.94 o 
   8   4   1        1.24        0.99      1.31 o 
   9   4   1        2.83        1.85      1.79 o 
  10   4   1        1.11        1.31      1.36 o 
 -12   5   1        9.56        9.31      2.11 o 
 -11   5   1       29.35       29.38      2.70 o 
 -10   5   1        5.78        9.43      1.91 o 
  -9   5   1       60.42       65.43      1.99 o 
  -8   5   1       92.24       77.85      1.76 o 
  -7   5   1        0.69        3.14      0.56 o 
  -6   5   1      217.66      190.99      2.85 o 
  -5   5   1       58.50       62.76      1.01 o 
  -4   5   1        0.47        0.87      0.20 o 
  -3   5   1      383.55      448.44      5.11 o 
  -2   5   1     1366.96     1512.39     13.29 o 
  -1   5   1      239.34      260.08      2.54 o 
   0   5   1        0.83        0.86      0.19 o 
   1   5   1      161.86      143.60      1.98 o 
   2   5   1       48.02       49.73      1.02 o 
   3   5   1      190.48      195.82      2.73 o 
   4   5   1        4.18        7.73      0.95 o 
   5   5   1        5.66        9.17      0.87 o 
   6   5   1       12.27       10.30      1.29 o 
   7   5   1        0.00        0.48      0.94 o 
   8   5   1        0.72       -0.06      1.15 o 
   9   5   1        4.01        5.00      1.46 o 
 -12   6   1        5.44        6.81      2.30 o 
 -11   6   1        0.06       -0.23      1.49 o 
 -10   6   1       39.06       38.23      2.02 o 
  -9   6   1        8.83        8.25      1.10 o 
  -8   6   1        4.41        3.67      0.67 o 
  -7   6   1       23.01       18.61      1.19 o 
  -6   6   1      877.67      872.38      9.94 o 
  -5   6   1      325.47      309.80      4.20 o 
  -4   6   1       31.68       36.95      1.16 o 
  -3   6   1       18.48       21.29      0.51 o 
  -2   6   1       99.51       94.74      1.04 o 
  -1   6   1       83.48       95.95      1.32 o 
   0   6   1        0.01        0.45      0.26 o 
   1   6   1        1.42        0.89      0.33 o 
   2   6   1        6.90        7.12      0.52 o 
   3   6   1       18.09       16.10      1.07 o 
   4   6   1       13.01       12.77      0.81 o 
   5   6   1        1.22        0.58      0.66 o 
   6   6   1        4.14        7.27      1.20 o 
   7   6   1        1.52        1.07      1.06 o 
   8   6   1        0.04       -1.11      1.11 o 
   9   6   1        0.59       -0.17      1.32 o 
 -12   7   1        0.20        1.39      2.75 o 
 -11   7   1        1.52        0.50      1.59 o 
 -10   7   1       13.70       12.59      1.36 o 
  -9   7   1        2.49        3.41      0.89 o 
  -8   7   1       12.98        9.49      0.97 o 
  -7   7   1      100.53       96.24      2.33 o 
  -6   7   1      254.94      233.97      3.45 o 
  -5   7   1        8.41        6.40      0.65 o 
  -4   7   1        4.52        3.80      0.42 o 
  -3   7   1       36.32       36.44      0.74 o 
  -2   7   1       15.42       18.94      0.63 o 
  -1   7   1      158.74      169.50      2.51 o 
   0   7   1        7.47        8.59      0.70 o 
   1   7   1       74.07       86.55      1.64 o 
   2   7   1       58.99       69.68      1.51 o 
   3   7   1        0.14       -0.11      0.39 o 
   4   7   1        6.03        7.66      0.76 o 
   5   7   1       13.60       10.88      1.06 o 
   6   7   1        1.08        1.53      0.85 o 
   7   7   1        9.04        9.47      1.49 o 
   8   7   1        0.00       -0.48      1.23 o 
 -11   8   1        5.55        6.95      1.92 o 
 -10   8   1       13.08       16.02      2.33 o 
  -9   8   1        5.12        6.17      1.07 o 
  -8   8   1        2.34        2.32      0.70 o 
  -7   8   1        4.27        8.61      1.01 o 
  -6   8   1       14.72       11.08      0.81 o 
  -5   8   1       10.91       10.62      0.60 o 
  -4   8   1       25.49       26.53      0.83 o 
  -3   8   1        0.64        0.04      0.30 o 
  -2   8   1        2.48        2.98      0.44 o 
  -1   8   1       36.19       37.73      1.05 o 
   0   8   1      120.01      130.97      2.47 o 
   1   8   1       59.38       63.76      1.45 o 
   2   8   1        8.90        9.83      0.71 o 
   3   8   1       18.95       20.79      1.14 o 
   4   8   1       58.25       61.27      2.40 o 
   5   8   1       16.21       18.76      2.19 o 
   6   8   1        1.99        1.52      1.12 o 
   7   8   1        0.23       -0.37      1.43 o 
 -11   9   1        0.09       -1.50      1.50 o 
 -10   9   1        6.35        7.01      1.88 o 
  -9   9   1        0.02        0.03      0.88 o 
  -8   9   1        1.75        4.32      0.91 o 
  -7   9   1        3.23        2.98      0.69 o 
  -6   9   1        1.44        0.03      0.57 o 
  -5   9   1        4.96        5.01      0.70 o 
  -4   9   1        0.66        0.53      0.50 o 
  -3   9   1       36.62       35.52      1.08 o 
  -2   9   1        3.17        4.07      0.50 o 
  -1   9   1       31.90       25.25      0.97 o 
   0   9   1      196.25      198.29      3.39 o 
   1   9   1       69.31       79.06      2.39 o 
   2   9   1       23.34       27.49      1.29 o 
   3   9   1        0.43       -0.02      1.13 o 
   4   9   1        0.49        0.97      1.29 o 
   5   9   1        0.77        0.99      1.29 o 
   6   9   1        1.57        3.48      1.58 o 
 -10  10   1        2.47        2.88      1.74 o 
  -9  10   1        1.34        3.22      1.46 o 
  -8  10   1        0.13        0.74      0.88 o 
  -7  10   1        3.45        5.06      0.82 o 
  -6  10   1        0.58       -0.63      0.78 o 
  -5  10   1        0.51       -0.20      0.66 o 
  -4  10   1       11.30        8.68      0.81 o 
  -3  10   1       15.24       14.02      1.01 o 
  -2  10   1       19.44       20.09      1.28 o 
  -1  10   1        5.92        4.62      0.80 o 
   0  10   1        9.51       12.58      0.95 o 
   1  10   1       68.50       68.90      2.89 o 
   2  10   1        1.37       -0.51      1.85 o 
   3  10   1       22.96       20.68      3.15 o 
   4  10   1        7.05        1.60      1.45 o 
   5  10   1        0.54       -1.29      1.29 o 
 -10  11   1        0.04        0.81      1.78 o 
  -9  11   1        2.88        4.23      3.20 o 
  -8  11   1        0.66        3.01      1.11 o 
  -7  11   1        0.00        0.48      1.07 o 
  -6  11   1        0.23        0.16      0.83 o 
  -5  11   1        1.05       -0.23      0.73 o 
  -4  11   1       12.99        9.65      1.01 o 
  -3  11   1        0.72        0.09      0.71 o 
  -2  11   1        0.00        0.36      0.89 o 
  -1  11   1        3.65        1.38      2.89 o 
   0  11   1        0.36        0.40      0.96 o 
   1  11   1        0.08       -1.18      1.69 o 
   2  11   1        2.80        3.54      2.14 o 
   3  11   1        0.03        0.53      1.69 o 
   4  11   1        1.08       -0.20      1.43 o 
  -9  12   1        1.90        2.09      1.88 o 
  -8  12   1       11.04       21.29      2.66 o 
  -7  12   1        1.39        2.10      1.24 o 
  -6  12   1        0.34        1.53      1.03 o 
  -5  12   1        3.54        3.38      1.17 o 
  -4  12   1        2.02        1.60      1.07 o 
  -3  12   1        4.23        4.11      1.20 o 
  -2  12   1        0.01        0.01      1.04 o 
  -1  12   1        2.96        3.33      0.93 o 
   0  12   1        0.00       -1.69      1.69 o 
   1  12   1        2.01        3.82      2.14 o 
   2  12   1        1.89        0.73      2.08 o 
   3  12   1        0.28       -1.35      1.35 o 
  -7  13   1        0.71        2.63      1.85 o 
  -6  13   1        0.27        4.10      2.30 o 
  -5  13   1        1.76        3.37      1.33 o 
  -4  13   1        0.04        0.20      1.14 o 
  -3  13   1        0.00       -0.51      1.91 o 
  -2  13   1        0.14       -1.12      1.91 o 
  -1  13   1        0.16       -0.06      2.02 o 
   0  13   1        1.81       -1.80      1.80 o 
   1  13   1        0.22       -1.91      1.91 o 
  -4  14   1        0.48        2.81      2.30 o 
  -3  14   1        0.02       -0.51      2.14 o 
  -1 -14   2        1.62       -1.18      2.14 o 
   0 -14   2        1.07        0.34      2.19 o 
   1 -14   2        0.55        0.11      2.08 o 
   2 -14   2        1.33        0.67      2.25 o 
   3 -14   2        0.06        1.29      2.19 o 
   4 -14   2        0.21       -0.90      2.02 o 
   5 -14   2        0.03        3.32      2.36 o 
   6 -14   2        0.47       -0.56      2.30 o 
  -3 -13   2        0.00        2.30      2.47 o 
  -2 -13   2        1.01        2.53      2.36 o 
  -1 -13   2        0.68       -1.46      1.97 o 
   0 -13   2        0.44       -0.90      2.02 o 
   1 -13   2        0.10        3.09      2.14 o 
   2 -13   2       10.98       12.42      2.87 o 
   3 -13   2        1.73        2.75      2.19 o 
   4 -13   2        0.11       -0.56      1.91 o 
   5 -13   2        0.61       -0.28      1.85 o 
   6 -13   2        0.49        1.88      1.59 o 
   7 -13   2        0.02        0.92      1.56 o 
  -5 -12   2        2.21        2.37      2.78 o 
  -4 -12   2        4.49        7.35      1.83 o 
  -3 -12   2        3.58       10.62      2.87 o 
  -2 -12   2       61.58       64.53      5.12 o 
  -1 -12   2        3.88        0.22      2.14 o 
   0 -12   2        7.52       12.93      2.70 o 
   1 -12   2       20.16       19.62      3.09 o 
   2 -12   2        0.36        2.81      2.02 o 
   3 -12   2        0.31        0.00      1.80 o 
   4 -12   2        5.44        5.34      2.14 o 
   5 -12   2        4.19        3.99      1.61 o 
   6 -12   2        0.01       -0.63      1.35 o 
   7 -12   2        0.58        1.39      1.50 o 
   8 -12   2        0.52        3.37      1.69 o 
   9 -12   2        0.22        0.61      1.71 o 
  -6 -11   2        1.96        2.73      2.89 o 
  -5 -11   2        1.72        1.21      1.55 o 
  -4 -11   2        3.34        4.19      1.44 o 
  -3 -11   2       10.78       17.71      3.09 o 
  -2 -11   2       34.03       39.44      3.23 o 
  -1 -11   2        3.76        2.23      1.30 o 
   0 -11   2       20.95       18.28      1.85 o 
   1 -11   2        3.48        4.48      0.75 o 
   2 -11   2       53.89       58.93      2.16 o 
   3 -11   2        1.40       -0.66      0.75 o 
   4 -11   2        1.69        0.84      0.88 o 
   5 -11   2        6.32        4.21      1.01 o 
   6 -11   2        4.47        5.98      1.57 o 
   7 -11   2        1.39        2.44      1.47 o 
   8 -11   2        1.27        2.45      1.61 o 
   9 -11   2        4.77       10.94      3.51 o 
  -7 -10   2        1.92        1.02      1.30 o 
  -6 -10   2        2.67        2.79      1.28 o 
  -5 -10   2        3.33        2.56      1.16 o 
  -4 -10   2        0.94        1.01      0.99 o 
  -3 -10   2        0.00        1.11      1.20 o 
  -2 -10   2        1.03        0.51      1.05 o 
  -1 -10   2        1.11        1.10      0.69 o 
   0 -10   2        6.05        4.27      0.82 o 
   1 -10   2       18.57       17.38      1.02 o 
   2 -10   2       42.29       39.31      1.45 o 
   3 -10   2       31.33       30.27      1.32 o 
   4 -10   2       60.04       57.63      1.61 o 
   5 -10   2        5.91        5.88      0.90 o 
   6 -10   2        4.09        5.58      1.08 o 
   7 -10   2        8.04        8.38      1.67 o 
   8 -10   2        5.57       10.17      2.25 o 
   9 -10   2        6.05        5.45      1.77 o 
  10 -10   2        0.40        3.51      1.77 o 
  -8  -9   2        3.54        5.22      1.49 o 
  -7  -9   2        0.49        0.03      1.13 o 
  -6  -9   2        5.31        4.92      1.25 o 
  -5  -9   2        1.85        1.77      1.05 o 
  -4  -9   2        1.18        0.38      0.90 o 
  -3  -9   2       11.58       13.42      1.60 o 
  -2  -9   2        0.79        0.79      0.65 o 
  -1  -9   2        8.85        8.25      0.88 o 
   0  -9   2       28.61       25.64      1.35 o 
   1  -9   2        0.00       -0.06      0.37 o 
   2  -9   2        7.39        5.40      0.55 o 
   3  -9   2       24.23       21.67      0.82 o 
   4  -9   2      117.38      110.73      2.19 o 
   5  -9   2      109.01      118.40      2.36 o 
   6  -9   2        0.24        1.22      0.67 o 
   7  -9   2        1.53       -0.44      0.75 o 
   8  -9   2        3.16        5.45      1.57 o 
   9  -9   2        0.75        2.21      1.49 o 
  10  -9   2        1.13       -0.69      1.54 o 
  -9  -8   2        0.59        0.82      1.34 o 
  -8  -8   2        1.92        1.57      1.21 o 
  -7  -8   2        1.51        0.82      1.06 o 
  -6  -8   2        5.94        5.03      1.13 o 
  -5  -8   2        1.96        3.33      0.72 o 
  -4  -8   2        0.37        0.35      0.54 o 
  -3  -8   2        4.55        4.93      0.60 o 
  -2  -8   2        0.34        0.35      0.49 o 
  -1  -8   2        0.00       -0.41      0.41 o 
   0  -8   2       66.77       85.47      1.66 o 
   1  -8   2      257.45      253.44      3.61 o 
   2  -8   2       26.39       23.08      0.96 o 
   3  -8   2        1.15        0.40      0.32 o 
   4  -8   2      168.20      173.50      2.43 o 
   5  -8   2       84.91      100.33      2.28 o 
   6  -8   2        3.03        1.02      0.73 o 
   7  -8   2       20.75       20.44      1.24 o 
   8  -8   2        4.68        5.02      1.09 o 
   9  -8   2        3.00        4.79      2.02 o 
  10  -8   2        0.00        0.20      1.39 o 
  11  -8   2        1.76        1.02      1.67 o 
  -9  -7   2        0.02        0.18      1.19 o 
  -8  -7   2        1.25        0.71      1.14 o 
  -7  -7   2        0.53       -0.09      0.96 o 
  -6  -7   2        2.72        4.71      1.10 o 
  -5  -7   2        7.85       13.43      1.84 o 
  -4  -7   2       12.35       12.15      0.66 o 
  -3  -7   2        0.20       -0.35      0.35 o 
  -2  -7   2        0.04       -0.39      0.39 o 
  -1  -7   2       36.30       43.06      1.73 o 
   0  -7   2      131.05      125.38      1.98 o 
   1  -7   2      196.90      203.57      2.66 o 
   2  -7   2        0.16        0.49      0.35 o 
   3  -7   2       38.06       37.91      0.81 o 
   4  -7   2       17.58       15.35      1.16 o 
   5  -7   2      115.01      105.46      2.23 o 
   6  -7   2        2.13        1.39      0.54 o 
   7  -7   2        6.16        2.90      0.74 o 
   8  -7   2        0.20        0.31      0.81 o 
   9  -7   2        8.18        6.53      1.20 o 
  10  -7   2        2.34        1.89      2.45 o 
  11  -7   2        1.73        0.34      2.59 o 
 -10  -6   2        0.55        0.64      1.30 o 
  -9  -6   2        3.28        1.90      1.28 o 
  -8  -6   2        2.38       -0.30      1.05 o 
  -7  -6   2        5.55        3.05      1.07 o 
  -6  -6   2        0.00       -0.77      0.77 o 
  -5  -6   2      103.58      109.17      1.90 o 
  -4  -6   2      113.11       98.16      1.70 o 
  -3  -6   2        6.10        7.62      0.44 o 
  -2  -6   2        0.35        0.82      0.26 o 
  -1  -6   2       66.86       72.00      1.49 o 
   0  -6   2      185.86      205.59      2.39 o 
   1  -6   2      587.12      679.88      7.12 o 
   2  -6   2      163.65      166.12      2.06 o 
   3  -6   2      158.69      161.00      2.16 o 
   4  -6   2      186.86      208.19      3.09 o 
   5  -6   2       12.38       10.55      0.67 o 
   6  -6   2        0.03        0.89      0.46 o 
   7  -6   2        1.30       -0.24      0.53 o 
   8  -6   2        2.32        2.85      0.99 o 
   9  -6   2        0.13       -0.89      0.89 o 
  10  -6   2        0.04       -0.19      1.35 o 
  11  -6   2        1.81        2.53      1.74 o 
 -10  -5   2        0.49       -0.96      1.24 o 
  -9  -5   2       39.59       46.61      2.61 o 
  -8  -5   2       51.92       60.06      2.54 o 
  -7  -5   2       12.17       17.86      1.51 o 
  -6  -5   2       11.02       10.56      0.73 o 
  -5  -5   2       45.49       36.79      0.90 o 
  -4  -5   2      137.50      149.66      2.03 o 
  -3  -5   2       92.40       80.50      1.22 o 
  -2  -5   2        0.26        0.11      0.17 o 
  -1  -5   2       78.27       59.08      1.12 o 
   0  -5   2      496.33      566.44      5.27 o 
   1  -5   2       30.48       28.46      0.70 o 
   2  -5   2     1693.89     1849.26     20.33 o 
   3  -5   2      828.92      885.09      9.97 o 
   4  -5   2        4.05        2.95      0.42 o 
   5  -5   2      505.59      552.68      7.22 o 
   6  -5   2      115.93      109.33      3.14 o 
   7  -5   2        1.39        0.15      0.62 o 
   8  -5   2        9.59        8.82      1.45 o 
   9  -5   2       26.77       22.67      2.12 o 
  10  -5   2        7.03        7.82      1.66 o 
  11  -5   2        0.90        0.22      2.14 o 
 -11  -4   2        0.83       -1.19      1.29 o 
 -10  -4   2        0.65        1.04      1.22 o 
  -9  -4   2       61.59       59.67      2.66 o 
  -8  -4   2      204.27      216.76      7.48 o 
  -7  -4   2       12.20       10.88      1.23 o 
  -6  -4   2        2.81        4.40      1.21 o 
  -5  -4   2        0.53        0.55      0.29 o 
  -4  -4   2       27.94       29.31      0.70 o 
  -3  -4   2        7.09        7.95      0.37 o 
  -2  -4   2      388.85      413.95      4.86 o 
  -1  -4   2      181.38      182.06      2.01 o 
   0  -4   2       10.35       10.21      0.34 o 
   1  -4   2      122.49      121.29      1.57 o 
   2  -4   2      912.26      844.57      7.71 o 
   3  -4   2      167.66      140.35      2.16 o 
   4  -4   2      926.03     1019.38     11.28 o 
   5  -4   2      148.40      148.34      3.14 o 
   6  -4   2       20.08       22.75      1.23 o 
   7  -4   2      206.92      203.46      6.57 o 
   8  -4   2       22.45       19.62      1.82 o 
   9  -4   2       38.52       32.89      2.50 o 
  10  -4   2       10.66        7.63      1.68 o 
  11  -4   2        5.48        9.47      1.92 o 
 -11  -3   2        0.18        0.41      1.43 o 
 -10  -3   2        1.19        0.74      1.11 o 
  -9  -3   2        0.03       -0.47      0.94 o 
  -8  -3   2        0.96        1.70      0.96 o 
  -7  -3   2        1.15       -0.20      0.42 o 
  -6  -3   2       14.83        9.60      0.75 o 
  -5  -3   2        0.76       -0.37      0.37 o 
  -4  -3   2       24.72       34.72      0.71 o 
  -3  -3   2      124.69      122.35      1.57 o 
  -2  -3   2       89.97      119.00      1.39 o 
  -1  -3   2      855.78      876.19      7.94 o 
   0  -3   2      135.30      135.11      1.42 o 
   1  -3   2     1465.56     1496.90     14.13 o 
   2  -3   2     1727.79     1644.95     18.56 o 
   3  -3   2      534.44      498.19      5.24 o 
   4  -3   2        0.01        0.45      0.21 o 
   5  -3   2       55.68       64.30      1.50 o 
   6  -3   2       28.80       36.18      1.19 o 
   7  -3   2       14.70       13.78      0.90 o 
   8  -3   2        0.07       -0.57      0.97 o 
   9  -3   2        0.25        1.20      1.21 o 
  10  -3   2        0.16       -0.33      1.26 o 
  11  -3   2        3.31        7.62      3.18 o 
 -12  -2   2        2.31       -2.19      2.30 o 
 -11  -2   2        2.92        1.42      1.46 o 
 -10  -2   2        6.39        4.37      1.46 o 
  -9  -2   2        1.82        4.40      1.11 o 
  -8  -2   2       11.21       10.51      0.90 o 
  -7  -2   2       12.41        9.09      0.67 o 
  -6  -2   2       30.78       36.30      1.03 o 
  -5  -2   2        7.57        6.62      0.46 o 
  -4  -2   2        0.18       -0.04      0.17 o 
  -3  -2   2      946.41      994.71      9.72 o 
  -1  -2   2      169.98      143.46      1.54 o 
   0  -2   2      264.23      252.33      3.68 o 
   1  -2   2      184.47      170.92      1.98 o 
   2  -2   2     1193.32     1225.63     10.93 o 
   3  -2   2      854.97      875.30      7.48 o 
   4  -2   2      216.57      208.49      2.15 o 
   5  -2   2       11.51       18.75      0.54 o 
   6  -2   2        0.24        1.02      0.41 o 
   7  -2   2        0.67        1.31      0.54 o 
   8  -2   2        0.51        0.03      1.03 o 
   9  -2   2        5.04        5.67      1.53 o 
  10  -2   2        0.76       -0.22      1.80 o 
  11  -2   2        0.55        0.45      1.60 o 
 -12  -1   2        2.12       -1.18      2.19 o 
 -11  -1   2       11.39       14.16      2.01 o 
 -10  -1   2        0.01       -1.29      1.29 o 
  -9  -1   2       40.34       38.81      3.06 o 
  -8  -1   2      101.66      104.51      2.78 o 
  -7  -1   2       13.03       14.78      0.90 o 
  -6  -1   2       31.79       27.51      0.91 o 
  -5  -1   2      646.45      614.42      7.05 o 
  -4  -1   2       15.15       16.38      0.46 o 
  -3  -1   2       28.26       32.10      0.46 o 
  -1  -1   2     2329.05     2114.89     31.98 o 
   0  -1   2      746.39      754.35      8.95 o 
   1  -1   2     1921.08     1742.94     20.28 o 
   2  -1   2       37.52       44.34      0.62 o 
   3  -1   2        3.10        2.23      0.23 o 
   4  -1   2      428.67      452.22      4.29 o 
   5  -1   2        0.02        0.52      0.26 o 
   6  -1   2       51.30       49.28      1.22 o 
   7  -1   2        5.71        7.46      0.63 o 
   8  -1   2       18.71       15.37      1.75 o 
   9  -1   2        0.42       -0.20      1.18 o 
  10  -1   2        0.72        2.06      2.89 o 
  11  -1   2        8.44       10.32      2.08 o 
 -12   0   2        1.95        2.64      2.42 o 
 -11   0   2        2.79        2.22      2.14 o 
 -10   0   2        4.98        7.28      1.47 o 
  -9   0   2       68.55       83.19      2.51 o 
  -8   0   2        1.45        1.41      0.52 o 
  -7   0   2        0.02        0.80      0.41 o 
  -6   0   2     1291.33     1356.59     16.53 o 
  -5   0   2       70.32       71.92      1.21 o 
  -4   0   2      625.05      619.83      6.02 o 
  -3   0   2      198.91      209.57      2.14 o 
  -2   0   2      918.54      938.69     10.05 o 
  -1   0   2      413.79      400.85      4.40 o 
   0   0   2      574.99      510.44      8.57 o 
   1   0   2      709.09      637.23      4.91 o 
   2   0   2     1264.64     1251.30      9.58 o 
   3   0   2       36.05       48.02      0.66 o 
   4   0   2        0.07        0.25      0.22 o 
   5   0   2      300.19      332.21      3.80 o 
   6   0   2       41.32       38.97      0.98 o 
   7   0   2        1.00        1.27      1.05 o 
   8   0   2        0.91        1.22      1.17 o 
   9   0   2        5.98        6.01      1.51 o 
  10   0   2        0.78        0.28      1.77 o 
  11   0   2       22.59       27.70      3.18 o 
 -12   1   2        0.16       -2.02      2.02 o 
 -11   1   2       18.64       24.11      3.43 o 
 -10   1   2       21.95       25.80      3.40 o 
  -9   1   2        1.98        1.62      0.71 o 
  -8   1   2       15.70       21.02      0.98 o 
  -7   1   2        3.13        5.89      0.57 o 
  -6   1   2      112.71       91.64      1.76 o 
  -5   1   2      115.95      115.41      1.76 o 
  -4   1   2      110.06       83.79      1.33 o 
  -3   1   2       18.56       18.39      0.45 o 
  -2   1   2     3193.02     3033.77     56.56 o 
  -1   1   2     1589.88     1424.19     18.94 o 
   0   1   2      713.70      637.20      6.39 o 
   1   1   2      606.16      593.60      5.32 o 
   2   1   2     4503.71     4152.41     61.80 o 
   3   1   2      992.25      935.54      8.96 o 
   4   1   2      245.81      302.68      3.24 o 
   5   1   2      728.43      704.94      7.69 o 
   6   1   2       68.60       55.77      1.29 o 
   7   1   2      615.70      634.45     13.73 o 
   8   1   2       43.74       46.35      2.67 o 
   9   1   2        3.23        5.63      1.61 o 
  10   1   2       13.13       20.50      2.46 o 
  11   1   2        2.47        2.59      1.84 o 
 -12   2   2        4.95        0.39      2.08 o 
 -11   2   2       11.36        5.12      2.25 o 
 -10   2   2        9.92        8.09      2.64 o 
  -9   2   2        1.98        2.29      0.62 o 
  -8   2   2        4.67        1.98      0.53 o 
  -7   2   2        8.67        9.61      0.59 o 
  -6   2   2       37.22       47.83      1.11 o 
  -5   2   2       35.56       30.30      0.59 o 
  -4   2   2      120.29       93.64      1.43 o 
  -3   2   2       65.29       81.70      2.83 o 
  -2   2   2     1978.18     1994.12     37.48 o 
  -1   2   2       94.09       68.00      0.88 o 
   0   2   2     1065.98     1069.41      9.94 o 
   1   2   2      444.86      374.59      3.50 o 
   2   2   2       89.56       89.05      1.04 o 
   3   2   2      715.41      780.60      8.13 o 
   4   2   2     1110.22     1026.96     10.65 o 
   5   2   2       91.10       73.59      1.33 o 
   6   2   2      304.84      326.02      4.77 o 
   7   2   2       49.06       60.18      2.46 o 
   8   2   2      120.24      122.02      4.47 o 
   9   2   2        9.39       10.66      2.61 o 
  10   2   2        1.69        0.45      1.51 o 
 -12   3   2        3.26        1.65      1.63 o 
 -11   3   2        0.99       -0.32      1.21 o 
 -10   3   2        0.21       -0.17      0.77 o 
  -9   3   2        8.06        6.91      0.89 o 
  -8   3   2       22.21       28.12      0.89 o 
  -7   3   2      122.48      132.11      2.42 o 
  -6   3   2        3.22        5.56      0.37 o 
  -5   3   2      220.87      197.68      2.47 o 
  -4   3   2       24.50       28.33      1.10 o 
  -3   3   2       45.16       36.19      0.82 o 
  -2   3   2     1012.27     1004.46     11.92 o 
  -1   3   2       60.50       58.14      1.38 o 
   0   3   2        3.79        7.26      0.30 o 
   1   3   2      270.72      271.64      2.82 o 
   2   3   2     1393.72     1433.75     14.51 o 
   3   3   2      381.49      450.28      5.35 o 
   4   3   2      370.25      334.92      4.67 o 
   5   3   2      104.15       96.01      1.91 o 
   6   3   2      266.62      230.31      4.99 o 
   7   3   2       40.09       27.79      1.85 o 
   8   3   2       20.95       18.16      1.70 o 
   9   3   2       24.15       20.79      2.44 o 
  10   3   2        0.93       -1.14      1.57 o 
 -12   4   2        0.50       -0.84      1.49 o 
 -11   4   2       32.13       37.74      2.86 o 
 -10   4   2        3.13        2.18      0.89 o 
  -9   4   2        0.06       -0.54      0.54 o 
  -8   4   2       17.02       15.67      0.84 o 
  -7   4   2        4.10        0.51      0.32 o 
  -6   4   2       13.34       18.11      0.58 o 
  -5   4   2      133.84      131.68      3.39 o 
  -4   4   2      369.80      399.81      5.67 o 
  -3   4   2      707.60      746.13      9.08 o 
  -2   4   2      531.78      591.91      6.61 o 
  -1   4   2      511.97      561.01      5.80 o 
   0   4   2        1.58        1.27      0.16 o 
   1   4   2       69.75       69.85      1.07 o 
   2   4   2       70.59       62.46      1.14 o 
   3   4   2      129.50      118.49      1.87 o 
   4   4   2       17.02       12.81      0.81 o 
   5   4   2       56.45       48.21      1.42 o 
   6   4   2       98.53      103.44      5.45 o 
   7   4   2        4.53        1.12      0.99 o 
   8   4   2       58.76       60.46      2.71 o 
   9   4   2        6.87        7.80      1.57 o 
 -12   5   2       14.68       17.93      2.36 o 
 -11   5   2       21.07       17.38      2.21 o 
 -10   5   2        6.74        7.85      1.17 o 
  -9   5   2       40.99       50.45      1.71 o 
  -8   5   2      361.54      390.86      5.42 o 
  -7   5   2       26.13       27.65      1.58 o 
  -6   5   2      225.67      215.91      3.12 o 
  -5   5   2        7.23        5.45      0.34 o 
  -4   5   2        7.26        7.92      1.46 o 
  -3   5   2       79.57       96.76      1.48 o 
  -2   5   2      172.12      231.15      2.93 o 
  -1   5   2       90.86       79.77      1.15 o 
   0   5   2        6.25       12.48      0.50 o 
   1   5   2        0.14       -0.21      0.21 o 
   2   5   2       11.27       15.66      0.63 o 
   3   5   2       25.16       27.81      0.83 o 
   4   5   2       20.89       13.95      0.73 o 
   5   5   2        0.33        0.41      0.62 o 
   6   5   2        0.68        1.86      0.96 o 
   7   5   2        1.54        1.82      1.14 o 
   8   5   2        6.56        7.48      1.47 o 
   9   5   2        0.40       -1.21      1.21 o 
 -12   6   2        6.67        5.19      1.91 o 
 -11   6   2        9.43       13.31      2.53 o 
 -10   6   2       19.83       21.24      1.55 o 
  -9   6   2      151.36      148.71      3.19 o 
  -8   6   2      178.46      200.00      3.64 o 
  -7   6   2      229.81      250.18      5.49 o 
  -6   6   2       19.58       30.27      1.27 o 
  -5   6   2       79.00       82.46      1.71 o 
  -4   6   2       87.32       81.80      1.55 o 
  -3   6   2       86.91       79.68      1.39 o 
  -2   6   2       61.16       59.44      1.09 o 
  -1   6   2        1.71        0.51      0.18 o 
   0   6   2        6.74        9.56      0.60 o 
   1   6   2       39.19       46.79      1.01 o 
   2   6   2       60.47       52.12      1.15 o 
   3   6   2        0.72        0.53      0.41 o 
   4   6   2        0.07       -0.07      0.50 o 
   5   6   2        2.34        3.88      0.84 o 
   6   6   2        0.29       -0.70      0.70 o 
   7   6   2        1.10        0.94      1.06 o 
   8   6   2        3.40        3.76      1.60 o 
 -12   7   2        4.43        5.32      2.16 o 
 -11   7   2        3.48        3.16      1.83 o 
 -10   7   2        0.17       -0.83      0.83 o 
  -9   7   2        0.42        0.68      0.87 o 
  -8   7   2       37.27       40.76      1.46 o 
  -7   7   2      139.50      112.44      2.31 o 
  -6   7   2       16.84       18.76      1.19 o 
  -5   7   2      196.59      187.92      2.67 o 
  -4   7   2       52.48       50.81      1.84 o 
  -3   7   2       40.15       36.68      1.09 o 
  -2   7   2        0.65        0.31      0.18 o 
  -1   7   2       73.89       74.78      1.25 o 
   0   7   2        8.53        6.67      0.46 o 
   1   7   2       16.28       12.56      0.61 o 
   2   7   2        8.39        9.34      0.64 o 
   3   7   2        0.01       -0.42      0.42 o 
   4   7   2       29.80       33.41      1.33 o 
   5   7   2       39.69       35.51      1.67 o 
   6   7   2        4.10        2.44      0.94 o 
   7   7   2        0.23       -0.32      1.37 o 
   8   7   2        0.22       -0.06      1.55 o 
 -11   8   2        1.44        1.62      1.69 o 
 -10   8   2        6.36        8.68      1.22 o 
  -9   8   2        3.99        4.03      0.83 o 
  -8   8   2       13.03       10.82      0.90 o 
  -7   8   2        0.27        1.20      0.58 o 
  -6   8   2       30.43       28.83      2.38 o 
  -5   8   2      130.85      128.77      3.42 o 
  -4   8   2       18.13       17.69      0.76 o 
  -3   8   2       37.11       30.83      0.88 o 
  -2   8   2        0.07       -0.26      0.26 o 
  -1   8   2        6.71        4.73      0.46 o 
   0   8   2       48.69       48.73      1.26 o 
   1   8   2      172.49      170.43      2.81 o 
   2   8   2       23.38       26.55      1.10 o 
   3   8   2        0.39        0.42      0.60 o 
   4   8   2        0.05       -0.39      0.75 o 
   5   8   2        9.52        9.01      1.66 o 
   6   8   2        8.33        7.08      1.65 o 
   7   8   2        0.28        0.19      1.45 o 
 -11   9   2        0.01        0.09      1.80 o 
 -10   9   2        0.03       -0.61      0.94 o 
  -9   9   2        3.47        3.40      0.98 o 
  -8   9   2        0.38        0.00      0.73 o 
  -7   9   2        0.00       -0.07      0.58 o 
  -6   9   2        1.39        1.08      0.56 o 
  -5   9   2        3.68        2.23      0.54 o 
  -4   9   2       21.78       22.08      0.98 o 
  -3   9   2       36.98       32.25      1.21 o 
  -2   9   2       11.74       11.77      0.85 o 
  -1   9   2        7.02        5.82      1.19 o 
   0   9   2       96.11       97.77      2.97 o 
   1   9   2      119.80      126.95      2.66 o 
   2   9   2       46.40       49.82      3.36 o 
   3   9   2        5.99        6.93      1.69 o 
   4   9   2        0.09       -0.13      1.18 o 
   5   9   2        3.61        2.50      1.40 o 
   6   9   2        3.27        3.51      2.22 o 
 -10  10   2        0.29       -0.14      1.00 o 
  -9  10   2        0.03        0.10      0.99 o 
  -8  10   2        4.25        6.73      1.10 o 
  -7  10   2        0.27        0.21      0.75 o 
  -6  10   2        5.23        4.06      0.73 o 
  -5  10   2       11.76       13.41      0.91 o 
  -4  10   2       31.64       26.83      1.28 o 
  -3  10   2       16.41       13.89      1.08 o 
  -2  10   2        0.33       -0.01      0.63 o 
  -1  10   2        3.92        3.88      0.78 o 
   0  10   2        0.98       -0.86      0.86 o 
   1  10   2       28.90       29.45      2.53 o 
   2  10   2        0.71        2.36      1.91 o 
   3  10   2        3.43        2.65      1.91 o 
   4  10   2        0.43        1.01      1.37 o 
   5  10   2        0.46       -0.19      1.41 o 
 -10  11   2        3.89        5.53      2.03 o 
  -9  11   2        0.98        2.99      1.20 o 
  -8  11   2        2.65        4.20      1.11 o 
  -7  11   2        0.38        1.98      0.93 o 
  -6  11   2        1.19        0.05      1.20 o 
  -5  11   2        1.89        3.14      1.38 o 
  -4  11   2        0.50       -0.68      0.68 o 
  -3  11   2       20.16       21.54      1.28 o 
  -2  11   2        2.17        1.86      0.77 o 
  -1  11   2        0.74        1.33      0.78 o 
   0  11   2        0.66        0.80      1.69 o 
   1  11   2        1.49        0.45      1.91 o 
   2  11   2        0.03        0.06      2.08 o 
   3  11   2        1.35       -0.87      1.57 o 
   4  11   2        0.28        0.84      1.57 o 
  -8  12   2        0.07        1.81      1.20 o 
  -7  12   2        5.32        9.68      1.37 o 
  -6  12   2        0.36        0.04      0.95 o 
  -5  12   2        1.24        1.47      1.06 o 
  -4  12   2        0.05        0.38      1.04 o 
  -3  12   2        0.49        1.24      1.04 o 
  -2  12   2        0.97        1.68      1.57 o 
  -1  12   2        0.03        0.26      0.85 o 
   0  12   2        3.27        3.71      2.19 o 
   1  12   2        1.02       -0.62      2.02 o 
   2  12   2        0.43       -0.96      2.02 o 
  -7  13   2        0.52        1.73      1.25 o 
  -6  13   2        3.90        5.08      1.45 o 
  -5  13   2        0.49        0.25      1.49 o 
  -4  13   2        0.39        0.34      1.17 o 
  -3  13   2        0.34        0.56      1.15 o 
  -2  13   2        0.22        0.51      2.02 o 
  -1  13   2        0.27        2.47      2.19 o 
   0  13   2        0.13       -1.85      1.97 o 
  -1 -14   3        1.69        1.01      2.36 o 
   0 -14   3        4.49        6.01      2.59 o 
   1 -14   3        0.69        2.25      2.30 o 
   2 -14   3        0.37        2.70      2.30 o 
   3 -14   3        1.12       -0.67      2.02 o 
   4 -14   3        0.01       -1.24      2.02 o 
   5 -14   3        0.14        1.41      2.25 o 
   6 -14   3        0.54       -2.02      2.19 o 
  -4 -13   3       12.28       19.00      3.71 o 
  -3 -13   3        4.04        3.32      2.59 o 
  -2 -13   3        8.64        7.64      2.87 o 
  -1 -13   3        0.58       -0.67      2.14 o 
   0 -13   3        2.42        1.35      2.14 o 
   1 -13   3        0.89       -1.18      1.97 o 
   2 -13   3        0.01       -1.74      1.74 o 
   3 -13   3        1.03        0.62      1.91 o 
   4 -13   3        0.01        1.41      1.97 o 
   5 -13   3        0.00        2.47      2.19 o 
   6 -13   3        0.01        0.18      2.59 o 
   7 -13   3        0.15       -1.18      2.08 o 
  -5 -12   3        4.45        2.78      1.79 o 
  -4 -12   3        8.55        8.49      2.87 o 
  -3 -12   3        0.01        2.15      1.54 o 
  -2 -12   3        0.57       -0.05      2.11 o 
  -1 -12   3        0.68       -0.24      1.19 o 
   0 -12   3       18.16       21.04      2.09 o 
   1 -12   3        0.05       -0.46      1.13 o 
   2 -12   3        1.73        0.86      1.17 o 
   3 -12   3        4.33        3.88      2.08 o 
   4 -12   3        4.53        3.54      2.14 o 
   5 -12   3        2.21        3.15      1.39 o 
   6 -12   3        0.17       -1.28      1.31 o 
   7 -12   3        1.13        2.83      1.59 o 
   8 -12   3        0.54        0.15      1.61 o 
  -6 -11   3        1.41        2.56      1.35 o 
  -5 -11   3        0.40        2.91      1.54 o 
  -4 -11   3        1.29       -0.90      1.28 o 
  -3 -11   3        3.03        8.07      1.62 o 
  -2 -11   3        7.69        8.45      1.63 o 
  -1 -11   3       18.43       20.14      2.02 o 
   0 -11   3       53.09       56.94      2.89 o 
   1 -11   3       11.45       12.41      1.22 o 
   2 -11   3       12.72       13.82      1.27 o 
   3 -11   3       11.62        9.60      1.11 o 
   4 -11   3        1.23        0.31      0.98 o 
   5 -11   3        8.50        5.36      1.32 o 
   6 -11   3        1.58        3.29      1.41 o 
   7 -11   3        0.34        3.24      1.49 o 
   8 -11   3        3.12        1.50      1.54 o 
   9 -11   3        8.84        8.74      2.08 o 
  -7 -10   3        0.42        0.76      1.23 o 
  -6 -10   3        3.30        3.18      1.24 o 
  -5 -10   3        0.32        1.11      1.06 o 
  -4 -10   3        0.29        0.40      1.20 o 
  -3 -10   3        2.97        3.36      1.21 o 
  -2 -10   3       11.77       10.43      1.57 o 
  -1 -10   3       17.19       22.67      1.61 o 
   0 -10   3        0.41        0.62      0.87 o 
   1 -10   3       50.32       49.64      1.92 o 
   2 -10   3        3.77        4.97      0.88 o 
   3 -10   3        6.70        8.82      1.65 o 
   4 -10   3        3.91        7.75      1.48 o 
   5 -10   3      212.85      205.63      4.02 o 
   6 -10   3        8.87        5.48      1.36 o 
   7 -10   3        0.74       -0.73      1.27 o 
   8 -10   3       13.09        9.55      1.86 o 
   9 -10   3        3.61        6.37      1.81 o 
  10 -10   3        1.31        2.13      1.77 o 
  -8  -9   3        0.04       -1.44      1.44 o 
  -7  -9   3        1.78       -1.00      1.09 o 
  -6  -9   3        0.38       -0.41      0.97 o 
  -5  -9   3        0.67        0.19      0.97 o 
  -4  -9   3        0.05       -1.01      1.01 o 
  -3  -9   3        0.22        0.19      0.99 o 
  -2  -9   3       20.95       16.95      2.05 o 
  -1  -9   3       12.32       12.10      0.85 o 
   0  -9   3       34.60       38.15      1.32 o 
   1  -9   3       32.65       36.75      1.24 o 
   2  -9   3        7.65        7.93      0.61 o 
   3  -9   3       30.31       29.87      0.95 o 
   4  -9   3      145.54      150.30      2.69 o 
   5  -9   3      224.73      219.72      3.85 o 
   6  -9   3        0.35        0.77      0.81 o 
   7  -9   3       13.11       15.37      1.49 o 
   8  -9   3        2.74        5.95      1.19 o 
   9  -9   3        4.20        3.55      1.63 o 
  10  -9   3        0.39        0.73      1.55 o 
  -9  -8   3        2.35        2.02      1.36 o 
  -8  -8   3        4.43        4.98      1.36 o 
  -7  -8   3        0.92        1.12      1.10 o 
  -6  -8   3        0.52        0.45      0.88 o 
  -5  -8   3        0.59        0.59      0.74 o 
  -4  -8   3        2.99        2.33      0.56 o 
  -3  -8   3        1.21        0.47      0.76 o 
  -2  -8   3        0.00        0.39      0.46 o 
  -1  -8   3        2.67        1.04      0.47 o 
   0  -8   3       96.30      104.98      2.20 o 
   1  -8   3       41.13       40.42      1.06 o 
   2  -8   3       52.74       53.23      1.13 o 
   3  -8   3       49.20       43.82      0.96 o 
   4  -8   3       13.99       11.03      0.49 o 
   5  -8   3        0.67        0.47      0.54 o 
   6  -8   3        0.06       -0.63      0.63 o 
   7  -8   3        1.25        0.33      0.93 o 
   8  -8   3       21.50       28.83      1.90 o 
   9  -8   3        5.78        3.22      1.49 o 
  10  -8   3        2.50        3.08      1.68 o 
  11  -8   3        1.59        0.96      1.73 o 
 -10  -7   3        0.86        0.98      1.41 o 
  -9  -7   3        0.04        0.35      1.21 o 
  -8  -7   3       10.85        7.71      1.39 o 
  -7  -7   3        0.33        0.94      1.03 o 
  -6  -7   3       22.09       28.11      1.79 o 
  -5  -7   3        0.76        1.29      0.81 o 
  -4  -7   3      100.49      108.52      1.67 o 
  -3  -7   3        0.45       -0.33      0.33 o 
  -2  -7   3        2.51        1.38      0.35 o 
  -1  -7   3        4.37        3.59      0.68 o 
   0  -7   3       52.34       46.03      1.05 o 
   1  -7   3      162.74      155.35      4.83 o 
   2  -7   3       39.50       38.33      0.96 o 
   3  -7   3       53.45       57.52      1.29 o 
   4  -7   3       10.52       11.72      0.71 o 
   5  -7   3        4.61        2.16      0.51 o 
   6  -7   3       19.17       16.33      1.05 o 
   7  -7   3       21.84       20.78      1.28 o 
   8  -7   3        5.23        6.42      1.19 o 
   9  -7   3        0.00        0.59      1.00 o 
  10  -7   3        0.96        1.40      1.48 o 
  11  -7   3        5.55        5.16      1.92 o 
 -10  -6   3        6.32        8.87      1.66 o 
  -9  -6   3        0.04       -0.22      1.14 o 
  -8  -6   3       20.44       18.19      1.69 o 
  -7  -6   3        0.17       -0.31      0.88 o 
  -6  -6   3       44.20       38.16      1.89 o 
  -5  -6   3       19.94       24.33      1.60 o 
  -4  -6   3       36.71       40.99      0.86 o 
  -3  -6   3       87.01       93.62      1.52 o 
  -2  -6   3       79.67       66.78      1.18 o 
  -1  -6   3       80.12       99.21      1.51 o 
   0  -6   3       12.61       10.66      0.35 o 
   1  -6   3       65.73       87.70      1.28 o 
   2  -6   3        4.52        4.57      0.38 o 
   3  -6   3       48.74       57.49      1.19 o 
   4  -6   3       25.37       26.98      1.06 o 
   5  -6   3        0.51        0.15      0.27 o 
   6  -6   3        3.65        3.98      0.59 o 
   7  -6   3        7.75        8.28      0.88 o 
   8  -6   3       27.35       27.53      1.81 o 
   9  -6   3        1.63       -0.22      0.99 o 
  10  -6   3        1.63        0.47      1.17 o 
  11  -6   3        9.88       12.85      2.25 o 
 -11  -5   3       10.12       10.73      1.83 o 
 -10  -5   3       33.80       36.30      2.44 o 
  -9  -5   3        2.67        2.73      1.23 o 
  -8  -5   3       91.86       96.52      3.14 o 
  -7  -5   3       16.19       18.66      1.50 o 
  -6  -5   3        0.40        0.81      0.40 o 
  -5  -5   3       29.06       37.25      0.98 o 
  -4  -5   3       39.19       42.86      0.89 o 
  -3  -5   3      120.41      139.29      1.98 o 
  -2  -5   3        0.00        0.22      0.22 o 
  -1  -5   3        0.00       -0.20      0.23 o 
   0  -5   3       64.80       70.48      0.96 o 
   1  -5   3       14.55       18.77      0.84 o 
   2  -5   3        3.74       18.05      0.58 o 
   3  -5   3        0.06       -0.08      0.25 o 
   4  -5   3        0.75        1.36      0.25 o 
   5  -5   3       35.66       38.83      0.96 o 
   6  -5   3        9.76       12.19      0.84 o 
   7  -5   3       35.52       35.22      1.70 o 
   8  -5   3        0.77       -0.09      1.11 o 
   9  -5   3        1.87        1.78      1.32 o 
  10  -5   3        0.21       -0.36      1.33 o 
  11  -5   3        1.51        1.18      2.53 o 
 -11  -4   3        1.10        0.54      1.52 o 
 -10  -4   3        3.98        1.84      1.23 o 
  -9  -4   3        0.16       -0.66      0.98 o 
  -8  -4   3        1.37        0.00      0.82 o 
  -7  -4   3        0.13       -0.33      0.43 o 
  -6  -4   3        2.29        3.94      0.44 o 
  -5  -4   3       25.57       28.17      0.79 o 
  -4  -4   3       58.40       75.84      1.18 o 
  -3  -4   3       39.31       42.93      0.90 o 
  -2  -4   3      219.66      230.60      2.60 o 
  -1  -4   3      198.77      199.36      2.18 o 
   0  -4   3       35.82       36.84      0.52 o 
   1  -4   3      486.38      601.51      5.58 o 
   2  -4   3       96.48       93.47      1.26 o 
   3  -4   3      286.59      286.04      3.90 o 
   4  -4   3      196.74      223.92      2.63 o 
   5  -4   3      103.89      114.97      1.74 o 
   6  -4   3       18.94       24.23      1.27 o 
   7  -4   3       28.42       31.82      1.62 o 
   8  -4   3       21.13       20.65      1.98 o 
   9  -4   3        5.32        6.13      1.54 o 
  10  -4   3       14.74       12.56      1.98 o 
  11  -4   3        0.87        0.15      3.15 o 
 -12  -3   3        3.32        4.61      2.81 o 
 -11  -3   3        0.00       -1.06      1.06 o 
 -10  -3   3        2.28        2.55      1.17 o 
  -9  -3   3        1.82        0.97      0.96 o 
  -8  -3   3        5.31        3.02      0.93 o 
  -7  -3   3        1.92        0.89      0.44 o 
  -6  -3   3        1.19        1.35      0.39 o 
  -5  -3   3       44.50       54.66      1.18 o 
  -4  -3   3       24.03       20.83      0.60 o 
  -3  -3   3      158.40      124.43      1.59 o 
  -2  -3   3     1720.48     1778.64     16.73 o 
   0  -3   3        1.24       -0.18      0.18 o 
   1  -3   3       42.18       31.27      0.69 o 
   2  -3   3      741.70      718.07      7.01 o 
   3  -3   3     1454.05     1508.56     15.34 o 
   4  -3   3        9.75       11.98      0.45 o 
   5  -3   3      118.62      135.93      1.83 o 
   6  -3   3       62.89       63.06      1.26 o 
   7  -3   3       47.91       58.51      2.05 o 
   8  -3   3        5.58        5.05      1.31 o 
   9  -3   3       24.19       29.45      4.19 o 
  10  -3   3       12.86       15.78      3.15 o 
  11  -3   3        0.34        1.26      1.66 o 
 -12  -2   3        0.03       -2.02      2.02 o 
 -11  -2   3        6.70        7.01      1.70 o 
 -10  -2   3        1.96        0.34      0.97 o 
  -9  -2   3        3.36        2.17      0.99 o 
  -8  -2   3       17.04       20.29      0.96 o 
  -7  -2   3        2.44        2.69      0.55 o 
  -6  -2   3        3.51        4.97      0.47 o 
  -5  -2   3      146.01      125.37      2.02 o 
  -4  -2   3       32.43       29.50      0.53 o 
  -3  -2   3        0.51        0.06      0.16 o 
   0  -2   3       38.83       30.29      0.52 o 
   1  -2   3      129.62       87.46      1.52 o 
   2  -2   3        8.86        8.57      0.32 o 
   3  -2   3      309.66      313.45      3.84 o 
   4  -2   3       28.72       34.72      0.70 o 
   5  -2   3      103.36      111.58      1.59 o 
   6  -2   3       10.55       10.99      0.59 o 
   7  -2   3        3.47        0.72      0.98 o 
   8  -2   3       34.33       30.27      2.30 o 
   9  -2   3       12.63       15.26      1.94 o 
  10  -2   3        0.21        0.85      1.52 o 
  11  -2   3       10.23       15.74      2.42 o 
 -12  -1   3        1.78       -1.07      2.14 o 
 -11  -1   3        4.09        3.29      1.46 o 
 -10  -1   3        0.18       -0.99      0.99 o 
  -9  -1   3       23.31       18.10      1.41 o 
  -8  -1   3       65.58       58.79      1.48 o 
  -7  -1   3       52.22       59.56      1.52 o 
  -6  -1   3      794.34      842.17     10.53 o 
  -5  -1   3      425.83      435.32      5.13 o 
  -4  -1   3       56.45       88.51      1.25 o 
  -3  -1   3       47.56       68.07      0.85 o 
  -2  -1   3     1159.33     1280.44     11.19 o 
  -1  -1   3        1.43        1.45      0.14 o 
   0  -1   3     2320.04     2209.49     33.44 o 
   1  -1   3       87.49       67.16      0.84 o 
   2  -1   3      479.54      480.11      4.23 o 
   3  -1   3       25.03       21.93      0.59 o 
   4  -1   3       39.42       35.11      0.72 o 
   5  -1   3       36.99       31.15      0.76 o 
   6  -1   3        2.74        4.00      0.46 o 
   7  -1   3       20.21       16.42      1.69 o 
   8  -1   3        1.45        2.06      1.97 o 
   9  -1   3       14.49       13.19      1.94 o 
  10  -1   3        1.37        0.95      1.55 o 
  11  -1   3        2.08        1.15      1.79 o 
 -12   0   3        1.22        1.91      2.25 o 
 -11   0   3        2.73        3.43      2.02 o 
 -10   0   3        0.00       -0.64      1.04 o 
  -9   0   3        9.72       13.06      1.07 o 
  -8   0   3        2.57        1.90      0.51 o 
  -7   0   3       39.05       37.41      1.73 o 
  -6   0   3       77.35       68.91      1.98 o 
  -5   0   3      303.99      383.97      4.51 o 
  -4   0   3      398.98      403.13      4.61 o 
  -3   0   3        5.64        9.60      0.38 o 
  -2   0   3        2.49        4.31      0.17 o 
  -1   0   3       28.09       38.07      0.65 o 
   0   0   3     1009.37     1051.90     13.69 o 
   1   0   3        8.46        8.61      0.40 o 
   2   0   3       29.11       33.23      0.49 o 
   3   0   3       77.99       98.71      1.79 o 
   4   0   3        2.14        5.09      0.33 o 
   5   0   3      102.66       94.51      1.61 o 
   6   0   3        0.57        1.00      0.40 o 
   7   0   3       74.51       72.87      4.36 o 
   8   0   3       11.34        9.86      1.69 o 
   9   0   3        0.00        0.87      1.30 o 
  10   0   3        1.65        2.94      1.67 o 
 -12   1   3        0.06       -0.84      1.97 o 
 -11   1   3        2.18        4.89      2.14 o 
 -10   1   3       43.14       44.28      1.86 o 
  -9   1   3        0.19       -0.54      0.56 o 
  -8   1   3       49.86       56.32      1.47 o 
  -7   1   3       91.19       82.40      1.71 o 
  -6   1   3        6.23        7.51      0.43 o 
  -5   1   3      358.53      334.22      3.60 o 
  -4   1   3     2696.49     2771.06     36.20 o 
  -3   1   3       63.02       86.98      1.42 o 
  -2   1   3     2821.76     2444.13     37.37 o 
  -1   1   3     1261.55     1233.58     19.15 o 
   0   1   3       54.68       49.13      0.77 o 
   1   1   3      427.69      321.67      3.02 o 
   2   1   3      118.19      116.34      1.40 o 
   3   1   3       29.64       28.52      0.90 o 
   4   1   3       60.33       65.23      1.25 o 
   5   1   3      352.00      290.50      3.81 o 
   6   1   3       54.30       54.06      1.50 o 
   7   1   3      160.31      160.35      5.03 o 
   8   1   3      119.98      130.93     13.97 o 
   9   1   3        6.36        4.38      1.63 o 
  10   1   3        0.60        0.76      1.67 o 
 -13   2   3        0.81        0.54      1.71 o 
 -12   2   3        0.00        0.56      1.46 o 
 -11   2   3        1.37        1.07      1.80 o 
 -10   2   3        1.26        0.78      0.87 o 
  -9   2   3        0.01       -0.51      0.51 o 
  -8   2   3        9.93        6.80      0.81 o 
  -7   2   3       37.99       39.44      1.17 o 
  -6   2   3        5.24        3.89      0.35 o 
  -5   2   3      236.24      272.06      4.02 o 
  -4   2   3      474.61      421.29      6.82 o 
  -3   2   3       20.54       11.43      0.90 o 
  -2   2   3     1592.81     1599.18     24.77 o 
  -1   2   3       15.50       20.32      0.57 o 
   0   2   3       25.75       52.69      0.81 o 
   1   2   3      659.26      690.89      6.26 o 
   2   2   3      118.29      116.66      1.60 o 
   3   2   3       30.91       38.09      0.90 o 
   4   2   3      792.17      826.83     10.32 o 
   5   2   3        5.17        8.97      0.64 o 
   6   2   3       17.92       18.75      1.48 o 
   7   2   3       53.40       52.88      2.36 o 
   8   2   3        0.14       -0.99      1.26 o 
   9   2   3        7.65       10.40      2.01 o 
  10   2   3        0.62        0.53      1.66 o 
 -13   3   3        0.44        0.48      1.65 o 
 -12   3   3        0.49        0.09      2.39 o 
 -11   3   3        0.35       -1.42      2.11 o 
 -10   3   3        0.00       -0.05      0.74 o 
  -9   3   3        0.00       -0.51      0.51 o 
  -8   3   3       47.64       48.85      1.29 o 
  -7   3   3        5.29       10.75      0.73 o 
  -6   3   3      128.77      106.82      1.98 o 
  -5   3   3        7.95       10.60      0.71 o 
  -4   3   3      140.58      127.91      3.48 o 
  -3   3   3      668.36      741.20      8.95 o 
  -2   3   3      482.62      492.45      5.57 o 
  -1   3   3        5.47        4.68      0.30 o 
   0   3   3       54.86       56.21      1.15 o 
   1   3   3      411.90      411.40      4.15 o 
   2   3   3      350.39      338.39      3.80 o 
   3   3   3      645.22      709.74      8.14 o 
   4   3   3        5.16        3.49      0.47 o 
   5   3   3      165.66      173.96      2.66 o 
   6   3   3      172.72      158.36      5.14 o 
   7   3   3        1.64        1.19      1.17 o 
   8   3   3       31.62       35.19      2.24 o 
   9   3   3        6.64       10.38      3.34 o 
 -13   4   3        1.05        1.50      1.65 o 
 -12   4   3        0.01        1.40      1.49 o 
 -11   4   3        4.52        6.45      1.16 o 
 -10   4   3        5.22        5.53      0.99 o 
  -9   4   3       15.64       14.62      1.08 o 
  -8   4   3       57.83       34.80      1.91 o 
  -7   4   3       36.44       26.56      0.78 o 
  -6   4   3        2.81        3.75      0.63 o 
  -5   4   3        4.94        9.45      0.71 o 
  -4   4   3     1278.31     1384.50     16.50 o 
  -3   4   3       86.49      123.52      1.99 o 
  -2   4   3      124.67      162.67      2.50 o 
  -1   4   3       73.71       75.39      1.35 o 
   0   4   3      176.26      209.38      2.46 o 
   1   4   3        3.85        0.77      0.23 o 
   2   4   3        0.01       -0.38      0.40 o 
   3   4   3        3.31        4.90      0.44 o 
   4   4   3      146.05      157.45      2.42 o 
   5   4   3       19.63       17.11      0.98 o 
   6   4   3        6.01        5.13      1.08 o 
   7   4   3       35.79       31.30      2.04 o 
   8   4   3       11.61        9.16      2.30 o 
   9   4   3        4.30        6.13      3.43 o 
 -12   5   3        3.75        3.85      1.71 o 
 -11   5   3        0.87        0.02      0.92 o 
 -10   5   3        3.08        1.33      0.86 o 
  -9   5   3      121.56      117.84      2.56 o 
  -8   5   3      210.67      185.47      3.32 o 
  -7   5   3      414.89      434.05      6.44 o 
  -6   5   3       17.67       15.88      0.97 o 
  -5   5   3      156.46      153.00      3.45 o 
  -4   5   3        0.03        0.12      0.30 o 
  -3   5   3      130.53      108.87      1.82 o 
  -2   5   3      165.74      186.55      2.52 o 
  -1   5   3        2.44        3.06      0.40 o 
   0   5   3      143.98      140.46      1.56 o 
   1   5   3        5.20        5.81      0.39 o 
   2   5   3       97.01      107.22      1.62 o 
   3   5   3        4.81        2.12      0.40 o 
   4   5   3        1.59       -0.38      0.38 o 
   5   5   3        0.00        0.50      0.69 o 
   6   5   3        6.64        3.97      1.08 o 
   7   5   3       14.70       10.12      1.48 o 
   8   5   3        3.96        4.23      1.84 o 
 -12   6   3        5.05        6.94      1.96 o 
 -11   6   3        1.83        2.27      1.06 o 
 -10   6   3       35.03       36.91      2.61 o 
  -9   6   3       35.10       36.80      2.00 o 
  -8   6   3       10.61       10.22      0.82 o 
  -7   6   3      312.23      331.90      4.43 o 
  -6   6   3      148.43      147.48      2.93 o 
  -5   6   3        0.23       -0.12      0.40 o 
  -4   6   3      246.80      235.17      3.78 o 
  -3   6   3        6.46        6.86      0.54 o 
  -2   6   3        4.26        3.89      0.56 o 
  -1   6   3       15.70       12.65      0.93 o 
   0   6   3       46.23       46.08      0.92 o 
   1   6   3       11.76       11.77      0.56 o 
   2   6   3        6.71        7.18      0.61 o 
   3   6   3        8.73        7.64      0.57 o 
   4   6   3        5.96        5.28      0.70 o 
   5   6   3       57.06       61.17      2.04 o 
   6   6   3       23.64       21.69      1.49 o 
   7   6   3        3.31        5.74      1.33 o 
   8   6   3        0.21       -0.75      1.53 o 
 -12   7   3        5.22        4.24      1.79 o 
 -11   7   3       18.42       15.84      2.34 o 
 -10   7   3       11.02       11.07      1.24 o 
  -9   7   3       16.58       15.40      1.02 o 
  -8   7   3      147.03      157.19      3.00 o 
  -7   7   3      112.25      110.49      2.20 o 
  -6   7   3       16.67       17.55      1.33 o 
  -5   7   3      425.82      427.54      6.42 o 
  -4   7   3      158.01      159.88      2.93 o 
  -3   7   3        5.16        5.58      0.89 o 
  -2   7   3      234.02      228.97      3.81 o 
  -1   7   3       34.58       36.72      0.92 o 
   0   7   3       16.50       15.35      1.05 o 
   1   7   3       41.65       40.56      1.07 o 
   2   7   3        5.05        4.33      0.54 o 
   3   7   3        5.24        5.36      0.71 o 
   4   7   3        5.37        4.72      0.91 o 
   5   7   3       15.91       16.70      1.62 o 
   6   7   3        2.44        2.77      1.06 o 
   7   7   3        2.71        3.01      1.52 o 
 -12   8   3        0.72       -0.50      1.62 o 
 -11   8   3        0.26       -0.94      0.94 o 
 -10   8   3        0.33        0.19      0.85 o 
  -9   8   3       15.58       14.06      1.01 o 
  -8   8   3        0.04       -0.15      0.57 o 
  -7   8   3       19.08       22.68      1.12 o 
  -6   8   3      109.65      112.60      1.86 o 
  -5   8   3       29.03       31.30      3.35 o 
  -4   8   3       58.92       62.55      4.12 o 
  -3   8   3       58.24       57.08      2.19 o 
  -2   8   3      268.64      287.81      4.43 o 
  -1   8   3       47.70       45.04      1.61 o 
   0   8   3      157.13      161.61      2.72 o 
   1   8   3      213.52      228.39      3.58 o 
   2   8   3       64.81       66.12      2.75 o 
   3   8   3        0.55       -0.52      0.69 o 
   4   8   3        2.18        3.62      1.03 o 
   5   8   3        3.83        3.60      1.44 o 
   6   8   3        0.32       -0.58      1.69 o 
 -11   9   3        0.01       -1.07      1.80 o 
 -10   9   3        0.36       -0.91      1.08 o 
  -9   9   3        0.47        0.05      0.69 o 
  -8   9   3        0.44        0.04      0.60 o 
  -7   9   3        0.43       -0.39      0.63 o 
  -6   9   3        7.02        3.17      0.56 o 
  -5   9   3        4.02        1.26      0.48 o 
  -4   9   3       34.12       32.98      1.20 o 
  -3   9   3       11.22        8.27      0.80 o 
  -2   9   3       10.77       12.42      1.08 o 
  -1   9   3        4.66        4.64      0.78 o 
   0   9   3       34.46       41.87      1.88 o 
   1   9   3       21.45       23.06      1.97 o 
   2   9   3       25.11       26.07      2.00 o 
   3   9   3        0.01       -1.11      1.11 o 
   4   9   3        0.12        0.66      1.21 o 
   5   9   3        1.27        1.98      1.42 o 
 -10  10   3        1.31        2.93      1.15 o 
  -9  10   3        5.23        6.28      1.16 o 
  -8  10   3        1.03        2.56      0.92 o 
  -7  10   3        0.69        0.30      0.61 o 
  -6  10   3        0.18       -0.48      0.55 o 
  -5  10   3        5.51        4.02      0.64 o 
  -4  10   3        1.18        1.25      0.61 o 
  -3  10   3       36.67       32.04      1.39 o 
  -2  10   3       10.45       12.30      0.98 o 
  -1  10   3        5.41        3.81      0.81 o 
   0  10   3        4.11        4.88      1.12 o 
   1  10   3        0.31       -0.30      0.98 o 
   2  10   3       11.39       16.02      2.92 o 
   3  10   3        1.45        0.82      1.37 o 
   4  10   3        0.59        0.05      1.74 o 
  -9  11   3        1.48        2.49      1.14 o 
  -8  11   3        5.03        5.77      1.19 o 
  -7  11   3        1.56        0.43      0.73 o 
  -6  11   3        0.15        0.25      0.90 o 
  -5  11   3        4.90        3.41      0.78 o 
  -4  11   3        0.03       -0.30      0.64 o 
  -3  11   3        0.02       -0.64      0.64 o 
  -2  11   3        3.18        3.12      0.95 o 
  -1  11   3        0.12        0.89      0.81 o 
   0  11   3        0.06       -0.24      1.18 o 
   1  11   3        0.79       -1.91      1.91 o 
   2  11   3        0.41        1.46      2.08 o 
   3  11   3        0.06       -1.37      1.39 o 
  -8  12   3        0.79        0.04      1.02 o 
  -7  12   3        0.09        0.20      0.98 o 
  -6  12   3        0.89        1.65      1.11 o 
  -5  12   3        1.82        3.88      1.21 o 
  -4  12   3        0.19       -0.15      0.97 o 
  -3  12   3        0.06        0.04      1.09 o 
  -2  12   3        0.06        0.24      1.07 o 
  -1  12   3        1.10       -0.25      1.05 o 
   0  12   3        0.20       -0.90      1.97 o 
   1  12   3        0.01       -0.17      2.08 o 
  -6  13   3        1.05        1.05      1.38 o 
  -5  13   3        0.24       -1.01      1.11 o 
  -4  13   3        0.61        1.38      1.28 o 
  -3  13   3        0.97        0.57      1.26 o 
  -2  13   3        0.14       -0.28      2.19 o 
  -2 -14   4        1.19       -0.45      2.42 o 
  -1 -14   4        0.15        0.34      2.36 o 
   0 -14   4        1.94       -0.56      2.14 o 
   1 -14   4        1.64        3.65      2.53 o 
   2 -14   4        0.77       -1.97      1.97 o 
   3 -14   4        1.50        2.98      2.53 o 
   4 -14   4        0.77        1.01      2.19 o 
   5 -14   4        0.21        1.24      2.36 o 
   6 -14   4        0.23        5.12      2.64 o 
  -4 -13   4       36.55       44.80      5.12 o 
  -3 -13   4        3.32        5.00      2.81 o 
  -2 -13   4        0.37       -1.91      1.91 o 
  -1 -13   4        0.30       -1.18      2.08 o 
   0 -13   4        0.02        0.39      1.91 o 
   1 -13   4        0.65       -1.07      1.63 o 
   2 -13   4        0.03       -0.79      1.85 o 
   3 -13   4        0.79        1.01      2.02 o 
   4 -13   4        1.67        0.84      2.14 o 
   5 -13   4        6.56        9.61      2.75 o 
   6 -13   4        0.00       -1.74      1.74 o 
   7 -13   4        1.15       -2.08      2.08 o 
  -5 -12   4        2.46        2.36      1.43 o 
  -4 -12   4        3.08        1.97      1.56 o 
  -3 -12   4        1.30        0.26      1.43 o 
  -2 -12   4        2.88        7.46      1.64 o 
  -1 -12   4        5.56        4.75      1.49 o 
   0 -12   4        0.04       -0.26      1.13 o 
   1 -12   4        0.02       -1.21      1.21 o 
   2 -12   4        0.00       -1.12      1.12 o 
   3 -12   4        9.74        7.19      1.52 o 
   4 -12   4        0.50        0.51      1.52 o 
   5 -12   4        0.60        0.82      1.35 o 
   6 -12   4        1.78        1.78      1.46 o 
   7 -12   4        5.10        4.97      1.75 o 
   8 -12   4        0.14        0.00      2.36 o 
  -7 -11   4        0.33        1.19      1.34 o 
  -6 -11   4        0.46        3.14      1.34 o 
  -5 -11   4        2.81        2.65      1.32 o 
  -4 -11   4        4.66       12.21      2.08 o 
  -3 -11   4        2.77        1.57      1.30 o 
  -2 -11   4        0.14        0.18      1.23 o 
  -1 -11   4        4.83        5.25      1.52 o 
   0 -11   4        3.24        4.21      1.30 o 
   1 -11   4        2.57        3.48      2.45 o 
   2 -11   4        0.36       -0.32      1.18 o 
   3 -11   4       85.06       89.77      8.12 o 
   4 -11   4        0.13        1.20      1.83 o 
   5 -11   4       26.90       25.75      1.82 o 
   6 -11   4        0.15        0.84      1.01 o 
   7 -11   4        0.05       -0.74      1.39 o 
   8 -11   4        2.60        2.57      1.62 o 
   9 -11   4        1.28        0.27      1.63 o 
  -8 -10   4        0.06       -0.27      1.30 o 
  -7 -10   4        0.38        0.03      1.32 o 
  -6 -10   4        0.01       -0.31      1.06 o 
  -5 -10   4        0.58        2.25      1.14 o 
  -4 -10   4        0.48       -0.67      1.11 o 
  -3 -10   4        9.48       13.52      1.77 o 
  -2 -10   4        0.01        1.06      1.06 o 
  -1 -10   4       37.68       42.74      2.89 o 
   0 -10   4       13.13       12.92      1.25 o 
   1 -10   4        6.06        5.23      0.90 o 
   2 -10   4       60.01       56.89      2.13 o 
   3 -10   4       47.76       49.56      3.65 o 
   4 -10   4       98.54      106.65      3.48 o 
   5 -10   4        8.02       12.20      1.20 o 
   6 -10   4        9.19        7.90      1.08 o 
   7 -10   4       22.61       19.59      1.69 o 
   8 -10   4        1.03        0.77      1.45 o 
   9 -10   4        0.23        0.36      1.58 o 
  -8  -9   4        2.34        1.83      1.29 o 
  -7  -9   4        0.32        0.45      1.09 o 
  -6  -9   4        0.02        0.58      1.00 o 
  -5  -9   4        0.19       -0.21      0.93 o 
  -4  -9   4        0.03        0.97      1.41 o 
  -3  -9   4        4.76        2.74      1.09 o 
  -2  -9   4       23.54       23.66      1.39 o 
  -1  -9   4        6.20        5.99      0.70 o 
   0  -9   4       35.70       30.41      1.20 o 
   1  -9   4        0.10        0.07      0.38 o 
   2  -9   4        0.95        1.04      0.57 o 
   3  -9   4       22.56       23.22      0.80 o 
   4  -9   4        2.90        0.96      0.59 o 
   5  -9   4       16.43       17.92      1.68 o 
   6  -9   4       90.56       91.35      2.99 o 
   7  -9   4       21.02       23.46      1.76 o 
   8  -9   4        5.38        3.21      1.19 o 
   9  -9   4        0.74        2.24      1.53 o 
  10  -9   4        2.23        4.93      3.12 o 
  -9  -8   4        0.75       -0.08      1.26 o 
  -8  -8   4        2.70        1.40      1.19 o 
  -7  -8   4        6.34        5.96      1.28 o 
  -6  -8   4       30.48       27.09      2.34 o 
  -5  -8   4        6.32        8.23      1.18 o 
  -4  -8   4       23.78       21.09      2.70 o 
  -3  -8   4        3.39        2.53      0.48 o 
  -2  -8   4        0.11        0.08      0.35 o 
  -1  -8   4      180.89      176.03      3.44 o 
   0  -8   4       76.85       84.89      1.93 o 
   1  -8   4      136.99      145.85      2.76 o 
   2  -8   4        2.77        3.38      0.47 o 
   3  -8   4        0.05        0.28      0.41 o 
   4  -8   4       14.62       15.89      0.77 o 
   5  -8   4        6.31        8.40      0.84 o 
   6  -8   4       56.21       64.63      2.38 o 
   7  -8   4        0.49       -0.32      0.92 o 
   8  -8   4        3.77        4.93      1.24 o 
   9  -8   4        0.21       -0.09      1.07 o 
  10  -8   4        0.60        1.94      2.22 o 
 -10  -7   4       14.78       16.84      1.99 o 
  -9  -7   4       11.52       13.24      1.73 o 
  -8  -7   4        9.11        5.95      1.32 o 
  -7  -7   4       13.62       11.48      1.43 o 
  -6  -7   4       65.71       62.56      2.45 o 
  -5  -7   4       23.48       29.08      1.81 o 
  -4  -7   4        3.99        3.86      0.55 o 
  -3  -7   4       24.21       25.69      0.82 o 
  -2  -7   4        5.10        9.29      0.50 o 
  -1  -7   4        5.56        4.60      0.38 o 
   0  -7   4       78.70       89.29      1.46 o 
   1  -7   4      135.59      131.97      1.98 o 
   2  -7   4        0.98       -0.29      0.29 o 
   3  -7   4        4.12        1.51      0.57 o 
   4  -7   4        0.70        1.33      0.34 o 
   5  -7   4        1.11        0.51      0.49 o 
   6  -7   4        0.59        0.40      0.59 o 
   7  -7   4        1.00        0.42      0.93 o 
   8  -7   4       23.77       24.85      1.81 o 
   9  -7   4        1.06        1.63      1.11 o 
  10  -7   4        0.61        1.59      1.22 o 
 -10  -6   4       70.70       80.08      4.54 o 
  -9  -6   4        0.01       -0.44      1.11 o 
  -8  -6   4        0.04        0.55      1.30 o 
  -7  -6   4       15.20       13.92      1.42 o 
  -6  -6   4       26.99       21.66      1.74 o 
  -5  -6   4        0.06        0.38      0.41 o 
  -4  -6   4        3.65        3.82      0.43 o 
  -3  -6   4        4.13        1.24      0.27 o 
  -2  -6   4        7.85        5.68      0.38 o 
  -1  -6   4       25.30       30.81      0.69 o 
   0  -6   4      246.97      245.36      2.68 o 
   1  -6   4      143.52      158.33      1.99 o 
   2  -6   4       16.22       12.05      0.47 o 
   3  -6   4        4.18        2.72      0.37 o 
   4  -6   4       17.49       15.61      0.56 o 
   5  -6   4       15.38       15.65      0.83 o 
   6  -6   4        1.79        1.34      0.77 o 
   7  -6   4       37.27       34.00      2.38 o 
   8  -6   4       21.98       19.33      2.36 o 
   9  -6   4        0.01       -0.09      1.97 o 
  10  -6   4        3.94        4.48      1.71 o 
  11  -6   4        3.22        5.79      3.09 o 
 -11  -5   4        5.65        5.87      1.59 o 
 -10  -5   4       14.36       12.32      1.62 o 
  -9  -5   4       33.50       27.78      1.98 o 
  -8  -5   4        0.49       -0.55      0.90 o 
  -7  -5   4       83.07       73.51      4.16 o 
  -6  -5   4       12.15       12.34      0.85 o 
  -5  -5   4      167.96      158.00      2.35 o 
  -4  -5   4        0.40        0.06      0.28 o 
  -3  -5   4       30.00       32.48      0.69 o 
  -2  -5   4       35.78       35.76      0.71 o 
  -1  -5   4        1.65        2.05      0.24 o 
   0  -5   4       59.44       62.42      0.99 o 
   1  -5   4      463.23      485.55      5.23 o 
   2  -5   4      303.18      314.78      3.55 o 
   3  -5   4      496.41      523.15      5.69 o 
   4  -5   4       19.68       15.47      0.59 o 
   5  -5   4        5.32        4.26      0.42 o 
   6  -5   4       13.99       14.68      0.72 o 
   7  -5   4        0.60       -0.78      0.97 o 
   8  -5   4       30.43       27.65      4.10 o 
   9  -5   4        0.41        1.58      1.39 o 
  10  -5   4        3.06       -1.17      1.46 o 
  11  -5   4        0.03        0.25      1.66 o 
 -11  -4   4        0.09        0.72      1.44 o 
 -10  -4   4        1.33        1.06      1.13 o 
  -9  -4   4        0.41        0.91      0.98 o 
  -8  -4   4        4.91        2.80      1.00 o 
  -7  -4   4       47.76       47.16      1.97 o 
  -6  -4   4       43.74       39.48      2.08 o 
  -5  -4   4       77.77       84.66      3.17 o 
  -4  -4   4      129.05      125.91      2.04 o 
  -3  -4   4        0.55       -0.22      0.23 o 
  -2  -4   4      235.33      196.78      2.30 o 
  -1  -4   4       82.34       86.71      1.11 o 
   0  -4   4      200.32      244.71      2.62 o 
   1  -4   4      159.01      161.08      1.95 o 
   2  -4   4      274.77      311.54      4.19 o 
   3  -4   4      139.70      164.68      2.05 o 
   4  -4   4       47.52       61.79      1.65 o 
   5  -4   4      172.99      170.21      2.41 o 
   6  -4   4        2.56        1.42      0.41 o 
   7  -4   4       25.59       24.13      2.03 o 
   8  -4   4       13.89       10.50      1.66 o 
   9  -4   4        8.28       11.53      1.87 o 
  10  -4   4        3.04        2.27      1.63 o 
  11  -4   4        0.41        3.48      1.85 o 
 -12  -3   4        0.00        1.41      2.42 o 
 -11  -3   4        1.45        0.65      1.50 o 
 -10  -3   4        0.30       -1.23      1.35 o 
  -9  -3   4        1.40        0.78      0.85 o 
  -8  -3   4        1.40        1.43      0.67 o 
  -7  -3   4        9.74        8.53      0.75 o 
  -6  -3   4        4.11        4.64      0.48 o 
  -5  -3   4       32.16       30.06      0.89 o 
  -4  -3   4       63.04       60.76      1.02 o 
  -3  -3   4      279.22      310.49      3.00 o 
  -2  -3   4      304.03      262.87      2.55 o 
  -1  -3   4     5571.71     5620.89    146.54 o 
   0  -3   4     1171.91     1207.22     11.51 o 
   1  -3   4        6.54        6.71      0.36 o 
   2  -3   4      333.96      288.02      3.49 o 
   3  -3   4       57.81       56.30      0.94 o 
   4  -3   4       11.79       12.66      0.50 o 
   5  -3   4        3.14        2.74      0.36 o 
   6  -3   4       66.82       63.35      1.32 o 
   7  -3   4       10.18       10.99      1.52 o 
   8  -3   4        7.39        8.04      2.02 o 
   9  -3   4       23.13       23.77      2.38 o 
  10  -3   4        0.00        1.90      1.57 o 
  11  -3   4        3.01        4.23      2.39 o 
 -12  -2   4        0.01       -1.85      1.85 o 
 -11  -2   4        0.14        0.96      1.91 o 
 -10  -2   4        1.44        0.22      0.91 o 
  -9  -2   4        5.17        3.75      0.75 o 
  -8  -2   4       27.51       31.46      1.14 o 
  -7  -2   4       12.17       11.06      0.66 o 
  -6  -2   4      141.88      153.43      2.44 o 
  -5  -2   4      137.41      120.06      1.92 o 
  -4  -2   4        1.62        4.39      0.38 o 
  -3  -2   4      218.22      181.88      1.96 o 
  -2  -2   4      980.12      980.58      7.90 o 
  -1  -2   4     3412.07     3463.47     45.35 o 
   0  -2   4        0.40        2.74      0.21 o 
   1  -2   4        0.81        1.10      0.24 o 
   2  -2   4      283.08      312.23      6.07 o 
   3  -2   4      284.83      260.02      2.99 o 
   4  -2   4       97.69      104.13      1.49 o 
   5  -2   4       22.60       28.13      0.86 o 
   6  -2   4        0.61        0.79      0.40 o 
   7  -2   4        4.70        4.24      1.12 o 
   8  -2   4        6.48        4.21      1.39 o 
   9  -2   4        2.01        4.30      1.50 o 
  10  -2   4        4.22       11.44      2.13 o 
 -12  -1   4        1.97        5.40      2.53 o 
 -11  -1   4        0.19       -1.57      1.74 o 
 -10  -1   4        2.80        0.76      1.05 o 
  -9  -1   4        0.25       -0.78      0.96 o 
  -8  -1   4        0.97        1.03      0.44 o 
  -7  -1   4       90.47      103.37      1.88 o 
  -6  -1   4       32.04       25.13      0.83 o 
  -5  -1   4      437.90      394.47      4.64 o 
  -4  -1   4        0.00       -0.03      0.17 o 
  -3  -1   4       65.75       73.20      0.93 o 
  -2  -1   4      567.42      518.68      4.97 o 
  -1  -1   4      697.30      713.98      7.60 o 
   0  -1   4      270.10      295.55      3.74 o 
   1  -1   4        9.18        5.11      0.37 o 
   2  -1   4      113.00      141.71      1.52 o 
   3  -1   4        0.01        0.43      0.22 o 
   4  -1   4       92.14       78.70      1.27 o 
   5  -1   4      251.00      251.79      3.72 o 
   6  -1   4       19.26       22.29      0.85 o 
   7  -1   4        1.16        0.44      0.90 o 
   8  -1   4        2.85        0.96      1.23 o 
   9  -1   4       17.55       22.03      4.75 o 
  10  -1   4       21.10       27.36      2.80 o 
 -12   0   4       13.79        7.98      2.75 o 
 -11   0   4        1.81        2.53      1.97 o 
 -10   0   4       17.72       13.32      1.16 o 
  -9   0   4        6.67        6.25      0.82 o 
  -8   0   4        4.27        3.54      0.52 o 
  -7   0   4       94.85      110.51      2.09 o 
  -6   0   4      400.50      398.19      4.73 o 
  -5   0   4       36.82       36.25      0.78 o 
  -4   0   4      830.87      720.29      7.93 o 
  -3   0   4     1237.13     1314.41     13.07 o 
  -2   0   4        0.17        0.08      0.21 o 
  -1   0   4      898.66      921.92      9.27 o 
   0   0   4      336.94      288.73      3.63 o 
   1   0   4      203.87      220.90      2.29 o 
   2   0   4       94.03       89.27      1.24 o 
   3   0   4        0.00        1.25      0.29 o 
   4   0   4       15.03       15.43      0.92 o 
   5   0   4      640.58      642.49      8.32 o 
   6   0   4      384.49      357.24      5.75 o 
   7   0   4        0.56        1.15      1.12 o 
   8   0   4        6.69        3.37      1.47 o 
   9   0   4        0.51        0.26      1.43 o 
  10   0   4        2.79        2.13      1.77 o 
 -13   1   4        0.10        0.11      2.84 o 
 -12   1   4        0.66        2.64      2.14 o 
 -11   1   4        0.62        0.00      1.63 o 
 -10   1   4        0.10       -0.32      0.77 o 
  -9   1   4        0.03        1.06      0.51 o 
  -8   1   4        5.10        7.65      0.62 o 
  -7   1   4      249.15      278.97      3.83 o 
  -6   1   4        2.51        0.79      0.25 o 
  -5   1   4      575.05      566.33      9.14 o 
  -4   1   4      827.64      966.73     11.63 o 
  -3   1   4        8.12        7.13      1.12 o 
  -2   1   4     1142.77     1018.81     16.06 o 
  -1   1   4      931.73      982.01     19.00 o 
   0   1   4      926.69      841.24      9.11 o 
   1   1   4     1767.89     1854.93     16.32 o 
   2   1   4      242.51      250.28      3.30 o 
   3   1   4        0.27        0.29      0.37 o 
   4   1   4        1.27        1.25      0.46 o 
   5   1   4      104.88      102.43      2.00 o 
   6   1   4        2.18        1.97      1.46 o 
   7   1   4       18.96       19.92      2.00 o 
   8   1   4        3.64        4.31      1.46 o 
   9   1   4        0.50        1.86      1.57 o 
  10   1   4        0.51        0.44      1.69 o 
 -13   2   4        0.09        0.00      1.55 o 
 -12   2   4        1.61        1.44      1.47 o 
 -11   2   4        1.30        1.86      1.08 o 
 -10   2   4       14.94       13.75      1.69 o 
  -9   2   4        0.59        1.53      0.56 o 
  -8   2   4       31.91       22.79      0.84 o 
  -7   2   4        0.84        2.85      0.33 o 
  -6   2   4      118.61      120.09      2.60 o 
  -5   2   4      113.24      142.68      2.76 o 
  -4   2   4      315.61      332.13      4.79 o 
  -3   2   4      124.84      126.35      3.82 o 
  -2   2   4      218.17      230.79      4.28 o 
  -1   2   4       18.50       26.75      0.64 o 
   0   2   4      125.46      152.01      2.24 o 
   1   2   4       89.72      140.68      1.52 o 
   2   2   4      285.41      334.39      3.75 o 
   3   2   4        7.95       12.26      0.59 o 
   4   2   4        4.81        5.96      0.52 o 
   5   2   4        3.36        3.48      0.54 o 
   6   2   4        2.67        2.91      0.81 o 
   7   2   4       10.18       12.89      2.50 o 
   8   2   4        0.50        1.05      1.34 o 
   9   2   4        0.15       -0.17      1.48 o 
 -13   3   4        0.01       -1.45      1.45 o 
 -12   3   4        1.81        0.37      1.31 o 
 -11   3   4        0.03       -0.78      0.78 o 
 -10   3   4        4.62        3.35      0.74 o 
  -9   3   4       10.66       10.13      0.82 o 
  -8   3   4       26.89       34.86      1.36 o 
  -7   3   4        0.79       -0.28      0.28 o 
  -6   3   4        8.49       13.71      1.14 o 
  -5   3   4        3.80        5.26      0.53 o 
  -4   3   4      114.77      126.71      2.50 o 
  -3   3   4     2378.52     2545.47     38.65 o 
  -2   3   4       55.01       63.60      2.11 o 
  -1   3   4      187.71      229.31      3.15 o 
   0   3   4     1051.66     1004.69     12.18 o 
   1   3   4       48.04       44.38      0.73 o 
   2   3   4        3.90        4.84      0.37 o 
   3   3   4       62.83       52.07      1.07 o 
   4   3   4       32.13       28.91      0.96 o 
   5   3   4       21.56       22.08      1.45 o 
   6   3   4        3.02        4.02      0.87 o 
   7   3   4        0.03        1.01      1.41 o 
   8   3   4        0.21       -0.09      1.60 o 
   9   3   4        8.17        6.14      1.89 o 
 -13   4   4        0.02       -1.38      1.50 o 
 -12   4   4        1.19        1.47      1.45 o 
 -11   4   4        1.26        1.17      0.89 o 
 -10   4   4        4.28        2.11      1.05 o 
  -9   4   4        0.52       -0.45      0.59 o 
  -8   4   4      227.53      230.97      4.23 o 
  -7   4   4      361.78      328.05      6.20 o 
  -6   4   4       85.14       74.54      1.97 o 
  -5   4   4      206.39      184.27      3.48 o 
  -4   4   4        8.89        7.68      0.44 o 
  -3   4   4       98.22       89.22      1.48 o 
  -2   4   4        0.04        1.62      0.28 o 
  -1   4   4       11.64       10.82      0.56 o 
   0   4   4      126.28      111.90      1.82 o 
   1   4   4        5.38        8.80      0.57 o 
   2   4   4      118.92      120.84      1.74 o 
   3   4   4       10.88        9.13      0.54 o 
   4   4   4       28.64       27.20      1.30 o 
   5   4   4        0.04        0.83      0.60 o 
   6   4   4        1.79        4.02      1.06 o 
   7   4   4        9.24        8.58      1.40 o 
   8   4   4        3.88        2.74      1.27 o 
 -12   5   4        2.80        2.76      1.65 o 
 -11   5   4       12.08       12.75      1.28 o 
 -10   5   4        0.09       -0.39      0.61 o 
  -9   5   4        3.00        4.10      0.67 o 
  -8   5   4      110.62       85.91      1.80 o 
  -7   5   4      147.75      131.81      3.14 o 
  -6   5   4        0.54        1.11      0.43 o 
  -5   5   4      128.73      125.13      2.28 o 
  -4   5   4       61.36       48.72      1.06 o 
  -3   5   4      100.95      112.07      1.88 o 
  -2   5   4        1.47        1.39      0.35 o 
  -1   5   4       15.59       16.29      0.74 o 
   0   5   4        7.56        7.10      0.55 o 
   1   5   4       42.94       41.31      0.92 o 
   2   5   4        0.47        0.52      0.34 o 
   3   5   4        4.28        2.83      0.45 o 
   4   5   4       34.31       36.44      1.18 o 
   5   5   4        3.61        4.17      0.78 o 
   6   5   4       36.70       33.57      1.75 o 
   7   5   4        3.24        2.71      1.09 o 
   8   5   4        3.15        3.99      1.34 o 
 -12   6   4        9.49        7.33      1.93 o 
 -11   6   4       11.49       13.76      2.24 o 
 -10   6   4        3.92        6.83      0.87 o 
  -9   6   4       12.64       10.67      0.81 o 
  -8   6   4        0.80       -0.13      0.71 o 
  -7   6   4       42.05       38.99      1.52 o 
  -6   6   4       82.16       78.80      1.84 o 
  -5   6   4        4.18        3.30      0.56 o 
  -4   6   4       17.08       10.57      0.60 o 
  -3   6   4       18.96       22.24      1.05 o 
  -2   6   4       10.77       12.24      0.76 o 
  -1   6   4        8.07       11.63      0.80 o 
   0   6   4        0.95        0.81      0.28 o 
   1   6   4       14.72       14.75      0.63 o 
   2   6   4       10.99       11.65      0.63 o 
   3   6   4       83.10       77.33      1.50 o 
   4   6   4        7.41        8.21      0.77 o 
   5   6   4       15.87       14.36      1.40 o 
   6   6   4        0.14        1.09      1.01 o 
   7   6   4        0.15       -0.16      1.09 o 
 -12   7   4        0.43       -0.49      1.58 o 
 -11   7   4        1.71        1.37      1.03 o 
 -10   7   4        0.37        1.45      0.76 o 
  -9   7   4        2.61        2.21      0.65 o 
  -8   7   4       11.81       11.55      0.69 o 
  -7   7   4       34.43       38.38      1.54 o 
  -6   7   4        0.13        0.60      0.63 o 
  -5   7   4      102.59       96.37      2.15 o 
  -4   7   4      145.88      145.74      4.09 o 
  -3   7   4       14.96       14.44      1.00 o 
  -2   7   4      223.18      209.78      3.66 o 
  -1   7   4      401.03      414.55      5.50 o 
   0   7   4      101.55      113.40      2.20 o 
   1   7   4       70.07       75.54      2.74 o 
   2   7   4       37.62       33.27      1.42 o 
   3   7   4        9.21        9.88      0.87 o 
   4   7   4        0.81        1.35      1.05 o 
   5   7   4        0.01       -0.84      0.84 o 
   6   7   4        3.43        2.98      1.48 o 
 -11   8   4        0.55       -0.25      1.02 o 
 -10   8   4        0.08       -0.74      0.74 o 
  -9   8   4        4.24        0.95      0.71 o 
  -8   8   4        1.77        1.41      0.51 o 
  -7   8   4        3.58        1.79      0.73 o 
  -6   8   4      164.03      171.61      4.17 o 
  -5   8   4       19.12       25.41      1.48 o 
  -4   8   4        3.13        2.13      1.59 o 
  -3   8   4      193.28      196.31      4.94 o 
  -2   8   4       84.60       86.60      1.71 o 
  -1   8   4        7.82        7.24      0.62 o 
   0   8   4       91.31       88.13      1.89 o 
   1   8   4       28.40       28.83      1.16 o 
   2   8   4        6.91        6.95      0.80 o 
   3   8   4        4.01        2.87      1.26 o 
   4   8   4        0.40        0.92      1.47 o 
   5   8   4        1.42        1.10      1.37 o 
   6   8   4        1.68        3.37      2.36 o 
 -11   9   4        0.35       -0.91      0.91 o 
 -10   9   4        0.09       -0.89      0.89 o 
  -9   9   4        0.01        0.11      0.65 o 
  -8   9   4        0.50        0.06      0.60 o 
  -7   9   4        8.09        5.21      0.55 o 
  -6   9   4        0.00       -0.46      0.46 o 
  -5   9   4        2.15        1.74      0.89 o 
  -4   9   4      112.61      118.75      3.18 o 
  -3   9   4      115.83      114.38      2.18 o 
  -2   9   4       45.48       42.85      1.37 o 
  -1   9   4       96.23      100.10      2.02 o 
   0   9   4       21.48       26.41      1.31 o 
   1   9   4        4.95        7.72      1.01 o 
   2   9   4       13.59       13.32      1.15 o 
   3   9   4        0.01        0.77      1.25 o 
   4   9   4        3.81        2.63      1.52 o 
   5   9   4        4.51        5.00      2.53 o 
 -10  10   4        9.74       13.94      1.50 o 
  -9  10   4        3.43        5.95      1.59 o 
  -8  10   4        0.06        0.15      0.62 o 
  -7  10   4        0.00       -0.19      0.52 o 
  -6  10   4        0.81        0.28      0.92 o 
  -5  10   4        7.97        5.03      0.62 o 
  -4  10   4        0.58        0.25      0.57 o 
  -3  10   4        1.71        0.61      0.69 o 
  -2  10   4       30.16       33.39      1.44 o 
  -1  10   4        6.25        8.48      0.97 o 
   0  10   4        0.77       -0.94      0.94 o 
   1  10   4       19.67       20.24      1.82 o 
   2  10   4        0.20        1.77      1.31 o 
   3  10   4        0.06       -0.66      1.33 o 
  -9  11   4        0.08        0.46      0.97 o 
  -8  11   4        0.50        0.89      1.16 o 
  -7  11   4        0.14        0.34      0.69 o 
  -6  11   4        0.08       -0.60      0.62 o 
  -5  11   4        0.01       -1.07      1.07 o 
  -4  11   4        0.53        0.16      0.64 o 
  -3  11   4        0.81        0.49      0.69 o 
  -2  11   4        0.02       -0.61      0.71 o 
  -1  11   4        3.70        3.35      0.94 o 
   0  11   4        1.64        2.10      1.18 o 
   1  11   4        4.84        5.06      2.30 o 
   2  11   4        0.29        0.24      1.51 o 
  -8  12   4        0.02        0.95      1.06 o 
  -7  12   4        0.40        0.43      1.04 o 
  -6  12   4        0.21        0.45      1.02 o 
  -5  12   4        0.02       -0.01      0.98 o 
  -4  12   4        0.47       -0.43      1.00 o 
  -3  12   4        0.20       -0.98      1.01 o 
  -2  12   4        2.17        3.53      1.30 o 
  -1  12   4        1.46        2.68      1.88 o 
   0  12   4        1.43       -0.22      2.08 o 
  -2 -14   5        0.24        0.62      2.59 o 
  -1 -14   5        0.15       -1.35      2.30 o 
   0 -14   5        0.00       -0.62      2.14 o 
   1 -14   5        0.11       -0.51      2.19 o 
   2 -14   5        2.51        3.88      2.42 o 
   3 -14   5        0.55        1.18      2.42 o 
   4 -14   5        0.29        0.11      2.14 o 
   5 -14   5        0.20       -0.39      2.14 o 
  -4 -13   5        0.84        0.44      1.74 o 
  -3 -13   5        0.66        1.34      1.61 o 
  -2 -13   5        1.20        0.36      1.53 o 
  -1 -13   5        1.42        3.56      1.52 o 
   0 -13   5        0.07       -1.18      1.23 o 
   1 -13   5        0.00       -1.43      1.46 o 
   2 -13   5        2.93        0.09      3.06 o 
   3 -13   5        0.76        0.73      2.02 o 
   4 -13   5        2.22        1.18      2.36 o 
   5 -13   5        0.51        1.35      1.97 o 
   6 -13   5        0.01        3.37      2.30 o 
   7 -13   5        4.92        5.90      2.87 o 
  -6 -12   5        6.99        6.41      1.61 o 
  -5 -12   5        7.32        7.67      1.97 o 
  -4 -12   5        0.15        0.62      1.55 o 
  -3 -12   5       13.22       10.95      1.98 o 
  -2 -12   5       16.25       15.42      2.03 o 
  -1 -12   5        3.04        2.48      1.39 o 
   0 -12   5        0.18        0.38      2.02 o 
   1 -12   5        8.64        9.90      1.70 o 
   2 -12   5        0.25        0.76      1.29 o 
   3 -12   5        7.94        7.47      3.06 o 
   4 -12   5       10.61       10.62      2.33 o 
   5 -12   5        0.00        1.73      1.38 o 
   6 -12   5        0.14        2.36      2.30 o 
   7 -12   5       11.07       12.82      3.26 o 
   8 -12   5        0.22       -0.11      2.42 o 
  -7 -11   5        5.63        5.83      1.60 o 
  -6 -11   5        4.21        4.72      2.01 o 
  -5 -11   5        0.39        0.14      1.16 o 
  -4 -11   5       25.19       31.58      2.66 o 
  -3 -11   5       31.22       38.57      4.64 o 
  -2 -11   5        0.00        0.22      1.26 o 
  -1 -11   5       37.30       31.96      3.74 o 
   0 -11   5       12.68       15.30      2.42 o 
   1 -11   5        0.21       -0.97      1.26 o 
   2 -11   5      109.17      119.25      4.30 o 
   3 -11   5       84.44       79.26      3.64 o 
   4 -11   5        1.14        0.76      1.08 o 
   5 -11   5        0.87        0.86      0.86 o 
   6 -11   5        0.18        0.75      0.89 o 
   7 -11   5        0.04        1.32      1.50 o 
   8 -11   5        1.16        0.05      1.53 o 
   9 -11   5        0.01       -0.39      2.47 o 
  -8 -10   5        1.75        3.17      1.42 o 
  -7 -10   5        0.73        3.30      1.35 o 
  -6 -10   5        0.92        3.33      1.27 o 
  -5 -10   5        3.37        2.36      1.16 o 
  -4 -10   5        2.00        3.74      1.41 o 
  -3 -10   5        5.63        7.60      1.46 o 
  -2 -10   5        0.58        1.21      1.57 o 
  -1 -10   5       81.25       76.53      5.45 o 
   0 -10   5       47.76       41.47      3.40 o 
   1 -10   5       16.78       13.87      1.65 o 
   2 -10   5        0.85        3.32      1.23 o 
   3 -10   5       10.03       12.97      1.74 o 
   4 -10   5       37.43       44.49      3.07 o 
   5 -10   5       20.94       17.46      1.57 o 
   6 -10   5       16.42       20.82      1.72 o 
   7 -10   5        2.12        2.45      1.09 o 
   8 -10   5        3.44        3.82      2.16 o 
   9 -10   5        0.21       -1.53      1.53 o 
  -9  -9   5        0.19       -0.40      1.31 o 
  -8  -9   5        2.97        0.95      1.27 o 
  -7  -9   5        0.14       -0.26      1.03 o 
  -6  -9   5       21.87       25.70      1.96 o 
  -5  -9   5        8.81        4.01      1.15 o 
  -4  -9   5        8.48       10.78      1.61 o 
  -3  -9   5        0.25        0.20      1.24 o 
  -2  -9   5       10.55       11.22      0.87 o 
  -1  -9   5       83.24       81.23      1.99 o 
   0  -9   5        0.23        0.97      0.57 o 
   1  -9   5        8.36        9.78      0.75 o 
   2  -9   5        9.12        9.22      0.74 o 
   3  -9   5        3.98        4.51      0.65 o 
   4  -9   5       84.10       83.49      2.60 o 
   5  -9   5        0.08        1.07      0.93 o 
   6  -9   5       31.02       26.13      1.77 o 
   7  -9   5        0.22       -0.17      0.97 o 
   8  -9   5        3.16        2.30      1.43 o 
   9  -9   5        3.33        3.05      1.70 o 
  -9  -8   5        1.28        2.47      1.47 o 
  -8  -8   5        0.01       -1.02      1.02 o 
  -7  -8   5        2.81        2.68      1.10 o 
  -6  -8   5       36.03       41.02      2.26 o 
  -5  -8   5       29.93       28.46      1.82 o 
  -4  -8   5        2.81        1.39      1.05 o 
  -3  -8   5       14.85       16.62      0.91 o 
  -2  -8   5        1.25        1.28      0.39 o 
  -1  -8   5       16.42       19.49      0.81 o 
   0  -8   5        1.71        3.48      0.47 o 
   1  -8   5       42.55       44.87      0.99 o 
   2  -8   5        2.70        2.44      0.39 o 
   3  -8   5        7.12        3.77      0.57 o 
   4  -8   5        0.35        1.08      0.58 o 
   5  -8   5       52.04       43.57      2.70 o 
   6  -8   5       22.72       19.34      1.85 o 
   7  -8   5        3.03        2.57      1.06 o 
   8  -8   5       18.12       17.08      1.63 o 
   9  -8   5        8.58       11.53      1.57 o 
  10  -8   5        2.13        2.37      4.67 o 
 -10  -7   5       52.47       69.99      3.24 o 
  -9  -7   5        8.70        9.95      1.90 o 
  -8  -7   5        0.21       -1.07      1.07 o 
  -7  -7   5        6.64        6.22      1.22 o 
  -6  -7   5        5.97        0.31      0.89 o 
  -5  -7   5       17.86       17.61      0.68 o 
  -4  -7   5        9.68        9.20      0.65 o 
  -3  -7   5        4.30        1.47      0.38 o 
  -2  -7   5       12.27       16.41      0.64 o 
  -1  -7   5       18.41       16.19      0.58 o 
   0  -7   5       56.88       52.80      0.87 o 
   1  -7   5        0.04        0.20      0.29 o 
   2  -7   5        4.86        4.86      0.45 o 
   3  -7   5        0.05       -0.11      0.36 o 
   4  -7   5        5.65        5.26      0.48 o 
   5  -7   5        3.74        2.65      0.44 o 
   6  -7   5        4.22        1.99      0.92 o 
   7  -7   5       34.04       31.95      2.46 o 
   8  -7   5        2.69        2.89      1.13 o 
   9  -7   5        1.20        0.04      1.60 o 
  10  -7   5        5.89        5.44      1.51 o 
 -11  -6   5        1.56       -0.38      1.71 o 
 -10  -6   5       10.75       17.11      2.61 o 
  -9  -6   5       76.80       85.26      3.16 o 
  -8  -6   5        5.59        3.69      1.10 o 
  -7  -6   5       18.09       16.44      1.82 o 
  -6  -6   5        6.47        5.50      1.21 o 
  -5  -6   5       22.00       20.35      0.93 o 
  -4  -6   5        0.78        2.52      0.52 o 
  -3  -6   5      110.96      108.06      1.70 o 
  -2  -6   5        6.08        7.16      0.43 o 
  -1  -6   5        3.52        4.00      0.30 o 
   0  -6   5       88.82       86.17      1.20 o 
   1  -6   5      278.47      239.92      2.83 o 
   2  -6   5       12.75       17.80      0.60 o 
   3  -6   5      186.88      210.49      2.63 o 
   4  -6   5        9.84        6.84      0.99 o 
   5  -6   5       11.21       18.52      1.14 o 
   6  -6   5       28.21       26.63      1.29 o 
   7  -6   5       13.93       11.63      1.67 o 
   8  -6   5       36.10       31.47      2.58 o 
   9  -6   5        3.43        2.11      1.56 o 
  10  -6   5        0.00        0.14      1.55 o 
 -11  -5   5        0.37       -1.23      1.50 o 
 -10  -5   5        9.32        9.48      1.52 o 
  -9  -5   5        1.34        1.60      1.08 o 
  -8  -5   5       30.29       30.08      2.06 o 
  -7  -5   5       94.74      105.31      2.77 o 
  -6  -5   5        9.02        7.13      0.62 o 
  -5  -5   5        5.00        4.16      0.56 o 
  -4  -5   5       90.38       78.39      1.87 o 
  -3  -5   5      636.09      643.19      8.08 o 
  -2  -5   5        8.38        9.83      0.63 o 
  -1  -5   5       27.80       32.98      0.69 o 
   0  -5   5      297.61      250.80      3.00 o 
   1  -5   5      462.11      449.40      4.88 o 
   2  -5   5        5.00        2.62      0.30 o 
   3  -5   5       43.74       43.38      1.06 o 
   4  -5   5       18.67       15.61      0.59 o 
   5  -5   5       10.71       13.58      0.64 o 
   6  -5   5        1.34        1.17      0.59 o 
   7  -5   5        2.39        1.48      0.69 o 
   8  -5   5        0.00       -0.18      1.24 o 
   9  -5   5        2.08        3.21      1.57 o 
  10  -5   5        0.04        2.95      1.75 o 
 -12  -4   5        0.02        0.67      1.62 o 
 -11  -4   5        1.65        2.76      1.67 o 
 -10  -4   5        2.13        2.05      1.34 o 
  -9  -4   5        4.68        6.07      1.18 o 
  -8  -4   5       32.83       34.33      1.48 o 
  -7  -4   5        5.32        3.13      0.63 o 
  -6  -4   5      245.67      249.06      3.72 o 
  -5  -4   5       78.30       83.07      2.47 o 
  -4  -4   5      368.64      430.86      6.08 o 
  -3  -4   5     3023.73     2932.43     34.96 o 
  -2  -4   5      751.91      788.74      7.22 o 
  -1  -4   5      297.13      270.52      2.68 o 
   0  -4   5       52.82       51.91      0.84 o 
   1  -4   5      185.80      198.34      2.82 o 
   2  -4   5      114.36      133.00      1.88 o 
   3  -4   5       85.09       92.04      1.36 o 
   4  -4   5        0.46        0.26      0.29 o 
   5  -4   5        7.82        9.11      0.57 o 
   6  -4   5        9.54       13.48      1.07 o 
   7  -4   5        2.45        3.25      1.31 o 
   8  -4   5        0.18        1.17      1.27 o 
   9  -4   5        0.35       -0.12      1.34 o 
  10  -4   5        0.95        3.09      1.81 o 
 -12  -3   5        0.40        0.11      2.14 o 
 -11  -3   5        0.18        0.65      1.39 o 
 -10  -3   5        3.40        2.29      1.08 o 
  -9  -3   5        1.04        1.65      0.92 o 
  -8  -3   5       88.92       95.67      1.99 o 
  -7  -3   5       62.22       60.79      1.44 o 
  -6  -3   5       19.67       21.00      0.83 o 
  -5  -3   5        6.80        5.38      0.45 o 
  -4  -3   5     1106.64     1088.39     11.20 o 
  -3  -3   5      421.16      391.36      4.79 o 
  -2  -3   5      100.41       80.95      0.98 o 
  -1  -3   5       29.88       29.38      0.66 o 
   0  -3   5     1153.72     1223.19     11.01 o 
   1  -3   5       84.26      102.07      1.35 o 
   2  -3   5       13.50       14.43      0.58 o 
   3  -3   5      267.68      273.68      3.17 o 
   4  -3   5      102.26      106.00      2.12 o 
   5  -3   5        8.13        6.54      0.52 o 
   6  -3   5        3.24        2.75      0.76 o 
   7  -3   5        1.66        0.79      0.78 o 
   8  -3   5        0.72        0.39      1.19 o 
   9  -3   5        2.15        3.21      1.62 o 
  10  -3   5       11.68        9.73      2.12 o 
 -12  -2   5        2.20        1.07      2.08 o 
 -11  -2   5        0.15        0.28      1.63 o 
 -10  -2   5        8.22       10.60      2.46 o 
  -9  -2   5        1.71        1.01      0.61 o 
  -8  -2   5        5.39        6.02      0.63 o 
  -7  -2   5      114.29      111.39      1.99 o 
  -6  -2   5       66.39       70.47      1.39 o 
  -5  -2   5      276.16      285.40      3.52 o 
  -4  -2   5      330.85      333.07      3.23 o 
  -3  -2   5       43.35       47.74      0.65 o 
  -2  -2   5      104.93      131.57      1.49 o 
  -1  -2   5      642.37      689.44      6.24 o 
   0  -2   5      159.07      155.32      1.71 o 
   1  -2   5      111.88       97.39      1.57 o 
   2  -2   5       15.25       22.91      0.60 o 
   3  -2   5       53.39       56.79      1.08 o 
   4  -2   5        3.39        6.50      0.63 o 
   5  -2   5       35.28       29.86      0.93 o 
   6  -2   5      100.55      100.44      3.52 o 
   7  -2   5        0.78        0.43      0.78 o 
   8  -2   5        6.88        6.44      1.83 o 
   9  -2   5       26.21       26.48      2.60 o 
  10  -2   5       24.22       24.76      4.58 o 
 -12  -1   5       14.25       15.12      3.04 o 
 -11  -1   5        3.07        2.64      1.97 o 
 -10  -1   5        1.56        0.90      0.86 o 
  -9  -1   5        2.05        4.93      0.61 o 
  -8  -1   5       23.16       17.55      0.81 o 
  -7  -1   5       48.90       38.81      1.02 o 
  -6  -1   5       48.02       49.67      1.04 o 
  -5  -1   5        9.68        9.02      0.36 o 
  -4  -1   5      366.75      386.99      4.26 o 
  -3  -1   5        0.25        0.35      0.25 o 
  -2  -1   5      205.12      187.55      2.14 o 
  -1  -1   5      250.78      202.85      2.25 o 
   0  -1   5       81.03       98.63      1.95 o 
   1  -1   5       59.67       40.77      0.66 o 
   2  -1   5       39.34       49.18      0.93 o 
   3  -1   5       12.75        5.94      0.43 o 
   4  -1   5        3.79        5.84      0.78 o 
   5  -1   5      187.79      173.47      2.86 o 
   6  -1   5      384.24      387.11      7.26 o 
   7  -1   5       12.33       11.42      1.25 o 
   8  -1   5       10.37        7.15      1.63 o 
   9  -1   5       29.64       33.84      2.92 o 
  10  -1   5        0.01       -1.63      1.66 o 
 -13   0   5        3.56        1.45      1.69 o 
 -12   0   5        5.69        7.14      2.53 o 
 -11   0   5        3.62        1.80      1.80 o 
 -10   0   5        0.60        0.37      0.81 o 
  -9   0   5       12.17        9.85      0.72 o 
  -8   0   5       15.03       10.50      0.65 o 
  -7   0   5       14.51       12.42      0.69 o 
  -6   0   5        5.05        6.65      0.27 o 
  -5   0   5       61.01       51.82      1.24 o 
  -4   0   5       16.84       29.39      0.77 o 
  -3   0   5       17.95       21.89      0.68 o 
  -2   0   5        6.34        3.70      0.36 o 
  -1   0   5       16.90       16.98      0.88 o 
   0   0   5       73.99       65.46      1.01 o 
   1   0   5      503.16      529.59      4.90 o 
   2   0   5      617.89      668.63      7.54 o 
   3   0   5       24.92       32.70      0.84 o 
   4   0   5        4.04        1.13      0.43 o 
   5   0   5      305.20      314.07      4.64 o 
   6   0   5      190.09      195.31      4.37 o 
   7   0   5        4.29        3.38      0.99 o 
   8   0   5        0.07       -0.53      1.27 o 
   9   0   5        2.05        1.16      1.58 o 
 -13   1   5        0.07        0.48      1.55 o 
 -12   1   5        0.04       -0.64      1.34 o 
 -11   1   5        0.24        0.11      0.82 o 
 -10   1   5       23.36       29.62      1.85 o 
  -9   1   5        3.66        2.29      0.49 o 
  -8   1   5        5.23        6.26      0.48 o 
  -7   1   5       22.80       41.01      0.82 o 
  -6   1   5       27.37       18.14      0.95 o 
  -5   1   5       41.44       40.28      1.05 o 
  -4   1   5      315.93      354.94      4.53 o 
  -3   1   5      741.58      817.63     11.26 o 
  -2   1   5       13.36        9.26      0.72 o 
  -1   1   5        3.42        1.41      0.25 o 
   0   1   5       10.38        3.72      0.34 o 
   1   1   5      274.22      293.33      2.86 o 
   2   1   5      484.10      523.41      5.62 o 
   3   1   5      124.01      113.90      1.78 o 
   4   1   5        2.18        2.46      0.48 o 
   5   1   5        0.49       -0.49      0.49 o 
   6   1   5        0.21       -0.59      0.82 o 
   7   1   5        0.93        1.63      0.96 o 
   8   1   5        0.51       -1.25      1.25 o 
   9   1   5        0.76       -1.12      3.20 o 
 -13   2   5        0.19        1.38      1.61 o 
 -12   2   5        3.77        4.66      1.59 o 
 -11   2   5        0.01        0.63      0.80 o 
 -10   2   5        3.76        2.48      0.90 o 
  -9   2   5        0.01       -0.49      0.49 o 
  -8   2   5        0.22       -0.40      0.40 o 
  -7   2   5        0.00       -0.30      0.52 o 
  -6   2   5        0.01        3.24      0.52 o 
  -5   2   5      788.93      881.05     13.80 o 
  -4   2   5       76.20      100.55      2.38 o 
  -3   2   5     1701.57     1896.19     29.57 o 
  -2   2   5     1889.36     1872.66     24.97 o 
  -1   2   5      208.67      256.93      3.47 o 
   0   2   5      733.64      758.83     14.30 o 
   1   2   5      387.26      384.91      3.68 o 
   2   2   5        2.65        1.02      0.33 o 
   3   2   5      221.22      217.12      2.93 o 
   4   2   5        1.33        1.49      0.44 o 
   5   2   5       47.65       50.61      1.47 o 
   6   2   5        5.34        6.25      1.09 o 
   7   2   5        0.52       -0.26      1.25 o 
   8   2   5        2.55        1.71      2.11 o 
   9   2   5        0.07        2.45      1.61 o 
 -13   3   5        0.04        0.28      1.55 o 
 -12   3   5        1.56        0.40      1.37 o 
 -11   3   5        4.89        4.72      0.95 o 
 -10   3   5       43.99       46.00      1.53 o 
  -9   3   5       50.07       63.10      2.21 o 
  -8   3   5        8.23        9.51      0.74 o 
  -7   3   5       61.07       82.96      2.90 o 
  -6   3   5        0.19        0.94      0.44 o 
  -5   3   5       33.76       32.57      3.37 o 
  -4   3   5      525.03      661.30     19.39 o 
  -3   3   5       12.15       11.22      0.77 o 
  -2   3   5        7.71        9.79      0.73 o 
  -1   3   5       84.41       83.00      1.50 o 
   0   3   5     1084.64     1174.75     15.84 o 
   1   3   5        0.23        0.93      0.37 o 
   2   3   5      198.04      196.19      2.48 o 
   3   3   5       23.95       25.83      0.81 o 
   4   3   5        0.05       -0.32      0.38 o 
   5   3   5        8.11       10.16      0.83 o 
   6   3   5        3.79        3.27      0.87 o 
   7   3   5        0.27       -0.96      1.25 o 
   8   3   5        1.04        1.01      2.02 o 
 -13   4   5        0.54       -0.56      1.51 o 
 -12   4   5        0.46       -0.88      0.88 o 
 -11   4   5        0.01       -0.57      0.77 o 
 -10   4   5       28.68       29.05      1.87 o 
  -9   4   5       61.71       59.54      1.55 o 
  -8   4   5       63.36       75.94      3.04 o 
  -7   4   5      250.50      262.24      4.98 o 
  -6   4   5        6.09        8.43      0.72 o 
  -5   4   5        3.78        2.94      0.43 o 
  -4   4   5        9.18       13.59      0.70 o 
  -3   4   5      106.13      116.58      1.98 o 
  -2   4   5       24.15       36.11      0.90 o 
  -1   4   5       67.56       53.73      1.23 o 
   0   4   5        0.03        0.26      0.42 o 
   1   4   5        0.13        0.08      0.25 o 
   2   4   5       59.15       64.34      1.18 o 
   3   4   5       10.28       10.47      0.61 o 
   4   4   5        2.54        2.19      0.62 o 
   5   4   5        0.64        1.13      0.67 o 
   6   4   5        1.28        0.53      0.72 o 
   7   4   5        0.06        0.05      0.98 o 
   8   4   5       14.49       16.16      2.18 o 
 -12   5   5        0.71        1.68      1.01 o 
 -11   5   5        4.00        2.57      1.08 o 
 -10   5   5        2.70        3.33      0.68 o 
  -9   5   5        0.31        0.76      0.47 o 
  -8   5   5       25.92       23.41      1.91 o 
  -7   5   5        0.00       -0.66      0.68 o 
  -6   5   5        0.02       -0.53      0.53 o 
  -5   5   5        2.13        2.36      0.42 o 
  -4   5   5        8.31        9.17      0.55 o 
  -3   5   5       23.04       19.08      0.75 o 
  -2   5   5       29.32       38.96      1.30 o 
  -1   5   5        3.03        2.68      0.50 o 
   0   5   5        4.13        5.02      0.63 o 
   1   5   5        0.77        0.56      0.32 o 
   2   5   5       37.46       34.91      1.16 o 
   3   5   5       62.73       60.94      1.32 o 
   4   5   5      125.74      118.57      2.22 o 
   5   5   5        2.15        2.38      0.83 o 
   6   5   5        0.38        1.78      1.29 o 
   7   5   5        0.70        1.98      1.36 o 
 -12   6   5        1.37        2.18      1.08 o 
 -11   6   5        5.60        6.62      2.09 o 
 -10   6   5        7.52        6.45      0.76 o 
  -9   6   5        3.35        2.18      0.50 o 
  -8   6   5        6.50        3.24      0.74 o 
  -7   6   5        3.44        3.40      1.38 o 
  -6   6   5       19.68       22.38      1.03 o 
  -5   6   5       32.52       33.44      1.16 o 
  -4   6   5        5.79        5.08      0.57 o 
  -3   6   5        2.75        1.70      0.54 o 
  -2   6   5        0.72        0.61      0.53 o 
  -1   6   5      465.76      441.28      6.68 o 
   0   6   5      238.29      239.70      3.49 o 
   1   6   5        9.97       11.59      0.70 o 
   2   6   5       12.52       12.44      0.74 o 
   3   6   5       13.65       15.60      0.98 o 
   4   6   5        4.29        6.01      0.92 o 
   5   6   5        0.69       -0.31      0.89 o 
   6   6   5        0.04       -0.23      1.16 o 
 -12   7   5        0.19        0.04      1.00 o 
 -11   7   5        3.32        3.87      1.00 o 
 -10   7   5        0.81        0.11      0.62 o 
  -9   7   5        0.05        0.05      0.53 o 
  -8   7   5        4.41        1.81      1.20 o 
  -7   7   5       20.54       17.26      1.23 o 
  -6   7   5        1.49        0.15      0.85 o 
  -5   7   5        5.32        4.17      1.22 o 
  -4   7   5       71.05       71.82      2.18 o 
  -3   7   5        0.10       -0.35      0.77 o 
  -2   7   5        5.05        2.75      0.89 o 
  -1   7   5      272.08      262.85      4.31 o 
   0   7   5      159.03      162.29      2.69 o 
   1   7   5        0.21        0.86      0.51 o 
   2   7   5       11.27       12.74      0.79 o 
   3   7   5        6.98        7.51      0.82 o 
   4   7   5        2.81        2.71      0.87 o 
   5   7   5        0.38       -0.58      1.17 o 
   6   7   5        0.01        0.67      2.02 o 
 -11   8   5        0.23       -0.08      0.97 o 
 -10   8   5        0.28       -0.37      0.67 o 
  -9   8   5        0.49       -0.25      0.54 o 
  -8   8   5        2.67        2.75      1.33 o 
  -7   8   5        0.81        0.23      1.10 o 
  -6   8   5       10.49       12.99      1.20 o 
  -5   8   5      233.67      210.71      5.94 o 
  -4   8   5       47.52       46.85      2.26 o 
  -3   8   5       68.80       67.33      3.82 o 
  -2   8   5        8.48        8.70      1.27 o 
  -1   8   5        0.15        0.32      0.44 o 
   0   8   5        5.83        5.58      0.56 o 
   1   8   5        3.03        3.45      0.63 o 
   2   8   5        0.93        0.96      0.65 o 
   3   8   5        0.49        0.91      0.85 o 
   4   8   5        0.00       -0.84      1.63 o 
   5   8   5        3.41        2.19      2.14 o 
 -11   9   5        0.71        0.88      0.99 o 
 -10   9   5        0.03       -0.07      0.73 o 
  -9   9   5       12.30       16.37      0.97 o 
  -8   9   5        0.01        1.02      0.49 o 
  -7   9   5        2.67        2.52      1.35 o 
  -6   9   5        1.65        1.44      1.19 o 
  -5   9   5       33.98       29.41      1.70 o 
  -4   9   5       17.04       20.95      2.59 o 
  -3   9   5       23.34       25.14      1.42 o 
  -2   9   5       12.13       10.71      0.71 o 
  -1   9   5       20.63       21.00      0.99 o 
   0   9   5        7.86        8.42      0.77 o 
   1   9   5        0.06        0.15      0.75 o 
   2   9   5        2.76        2.93      0.99 o 
   3   9   5        3.48        4.67      2.25 o 
   4   9   5        0.93        3.15      2.19 o 
 -10  10   5        1.38        2.48      1.21 o 
  -9  10   5        0.21       -0.47      0.87 o 
  -8  10   5        1.28        1.00      0.81 o 
  -7  10   5        0.24       -0.43      0.43 o 
  -6  10   5        0.01       -0.05      0.55 o 
  -5  10   5        2.54        2.30      0.65 o 
  -4  10   5        0.43        0.95      0.48 o 
  -3  10   5        3.51        3.26      1.02 o 
  -2  10   5       19.82       18.44      1.02 o 
  -1  10   5       17.03       18.40      1.11 o 
   0  10   5        3.97        5.15      1.04 o 
   1  10   5       14.82       13.68      1.63 o 
   2  10   5        5.38        2.30      2.30 o 
  -9  11   5        0.36        0.08      0.94 o 
  -8  11   5        0.09       -0.77      0.88 o 
  -7  11   5        0.08       -0.89      0.89 o 
  -6  11   5        1.60        0.71      0.62 o 
  -5  11   5        0.98        1.53      0.63 o 
  -4  11   5        0.45        0.24      0.63 o 
  -3  11   5        1.90        1.14      0.72 o 
  -2  11   5        1.26        0.04      0.77 o 
  -1  11   5        0.02        0.18      0.82 o 
   0  11   5       11.19        9.43      1.55 o 
   1  11   5        0.20       -1.52      2.08 o 
  -7  12   5        3.55        3.48      1.25 o 
  -6  12   5        0.02       -0.73      0.73 o 
  -5  12   5        0.00       -1.09      1.09 o 
  -4  12   5        0.88        1.21      1.97 o 
  -3  12   5       11.22       16.66      1.77 o 
  -2  12   5        2.18        4.17      2.98 o 
  -3 -14   6        1.30       -1.24      2.59 o 
  -2 -14   6        0.39        0.67      2.42 o 
  -1 -14   6        0.53       -1.63      2.30 o 
   0 -14   6        0.04       -0.51      1.97 o 
   1 -14   6        0.86        4.72      2.47 o 
   2 -14   6        0.04       -0.11      2.25 o 
   3 -14   6        2.88        4.05      2.64 o 
   4 -14   6        0.52        0.84      2.30 o 
   5 -14   6        2.91        5.96      2.87 o 
  -5 -13   6        0.76        1.55      1.60 o 
  -4 -13   6        0.65       -0.54      1.54 o 
  -3 -13   6        1.97        0.86      2.39 o 
  -2 -13   6        0.36       -0.17      1.36 o 
  -1 -13   6        2.60        2.54      1.57 o 
   0 -13   6        0.05       -0.26      1.28 o 
   1 -13   6        3.14        2.33      1.51 o 
   2 -13   6        0.02        0.66      1.45 o 
   3 -13   6        0.03       -0.83      1.33 o 
   4 -13   6        0.47       -0.79      2.19 o 
   5 -13   6        1.19        4.83      2.70 o 
   6 -13   6        2.43        4.05      2.59 o 
  -6 -12   6        9.52       10.69      1.83 o 
  -5 -12   6        2.54        3.11      1.39 o 
  -4 -12   6        4.18        4.16      1.65 o 
  -3 -12   6        6.97        6.12      2.89 o 
  -2 -12   6        0.35       -0.22      1.42 o 
  -1 -12   6        0.50       -1.00      1.23 o 
   0 -12   6        6.57        5.36      1.57 o 
   1 -12   6       13.18       10.98      1.78 o 
   2 -12   6        0.06        1.04      1.38 o 
   3 -12   6       75.89       84.98     11.10 o 
   4 -12   6       38.03       32.58      2.74 o 
   5 -12   6        0.66        0.63      1.38 o 
   6 -12   6        4.44        1.01      2.14 o 
   7 -12   6        0.18       -0.39      2.36 o 
  -7 -11   6        6.43        6.87      1.62 o 
  -6 -11   6       10.66        9.40      1.94 o 
  -5 -11   6        4.98        6.43      1.40 o 
  -4 -11   6       51.68       52.15      3.14 o 
  -3 -11   6       35.63       32.82      2.67 o 
  -2 -11   6        4.59        5.79      1.59 o 
  -1 -11   6       59.98       55.50      3.06 o 
   0 -11   6        0.02       -0.93      1.63 o 
   1 -11   6        6.82        5.53      1.46 o 
   2 -11   6       13.83       14.65      1.87 o 
   3 -11   6       32.19       30.11      2.47 o 
   4 -11   6       11.98        9.64      1.38 o 
   5 -11   6        0.06       -1.32      1.32 o 
   6 -11   6        0.77        1.23      2.16 o 
   7 -11   6        0.47       -0.27      1.49 o 
   8 -11   6        0.12       -2.14      2.14 o 
  -8 -10   6        4.12        1.97      1.68 o 
  -7 -10   6        0.61        1.95      1.30 o 
  -6 -10   6        5.69        3.42      1.32 o 
  -5 -10   6       25.82       25.25      1.96 o 
  -4 -10   6       44.07       45.47      5.34 o 
  -3 -10   6       29.84       25.45      2.28 o 
  -2 -10   6      322.63      337.23      8.40 o 
  -1 -10   6        0.06       -0.38      1.25 o 
   0 -10   6        0.00       -0.58      1.14 o 
   1 -10   6       40.50       29.46      2.39 o 
   2 -10   6        0.46       -1.15      1.15 o 
   3 -10   6        6.66        6.24      1.09 o 
   4 -10   6        0.39        0.30      0.92 o 
   5 -10   6        8.27        7.46      1.21 o 
   6 -10   6        2.29        1.10      1.03 o 
   7 -10   6        0.81        1.39      1.12 o 
   8 -10   6        2.49        1.43      1.19 o 
   9 -10   6        0.35        1.29      2.59 o 
  -9  -9   6        3.08        4.12      1.55 o 
  -8  -9   6        4.27        6.79      1.56 o 
  -7  -9   6        3.29        4.32      1.26 o 
  -6  -9   6        6.31        9.42      1.42 o 
  -5  -9   6       30.01       30.33      1.95 o 
  -4  -9   6        1.60        3.87      1.29 o 
  -3  -9   6       38.26       34.56      2.45 o 
  -2  -9   6       24.78       24.55      2.36 o 
  -1  -9   6       30.54       32.51      1.15 o 
   0  -9   6      196.20      193.56      4.96 o 
   1  -9   6       30.74       27.62      1.68 o 
   2  -9   6        0.80       -0.50      0.50 o 
   3  -9   6        0.79       -0.18      0.76 o 
   4  -9   6       11.40        7.07      1.12 o 
   5  -9   6       18.32       19.27      1.51 o 
   6  -9   6        0.38        0.29      0.98 o 
   7  -9   6        1.36        2.27      1.11 o 
   8  -9   6        2.20        3.01      1.26 o 
   9  -9   6       11.03       14.12      1.81 o 
 -10  -8   6        6.58        8.84      1.81 o 
  -9  -8   6        9.09        6.01      1.53 o 
  -8  -8   6        0.01       -1.07      1.07 o 
  -7  -8   6        0.00       -1.23      1.23 o 
  -6  -8   6        0.02       -0.94      0.94 o 
  -5  -8   6        0.60        0.61      0.89 o 
  -4  -8   6       43.98       37.99      1.78 o 
  -3  -8   6        0.15        0.14      0.47 o 
  -2  -8   6        9.51        7.55      0.60 o 
  -1  -8   6        0.89        1.85      0.35 o 
   0  -8   6        3.36        3.65      0.37 o 
   1  -8   6       67.26       53.12      1.11 o 
   2  -8   6       32.08       37.41      1.03 o 
   3  -8   6        3.27        2.84      0.49 o 
   4  -8   6        0.05        0.11      0.73 o 
   5  -8   6       12.17       13.03      1.28 o 
   6  -8   6        6.71        7.89      1.23 o 
   7  -8   6        0.00       -0.30      0.95 o 
   8  -8   6        3.26        4.18      1.29 o 
   9  -8   6        1.30        0.45      1.27 o 
 -10  -7   6        4.63        6.53      1.56 o 
  -9  -7   6       11.75       12.23      1.65 o 
  -8  -7   6        3.98        5.22      1.25 o 
  -7  -7   6        1.05        0.65      0.96 o 
  -6  -7   6        7.04        8.92      1.49 o 
  -5  -7   6        0.30        1.27      0.41 o 
  -4  -7   6       40.26       42.19      0.96 o 
  -3  -7   6       24.45       23.08      0.86 o 
  -2  -7   6        7.28        7.99      0.49 o 
  -1  -7   6       26.79       30.23      0.76 o 
   0  -7   6       62.63       66.09      1.08 o 
   1  -7   6       55.16       60.02      1.11 o 
   2  -7   6        0.28        1.34      0.36 o 
   3  -7   6       34.71       30.87      1.08 o 
   4  -7   6        8.24        6.64      0.65 o 
   5  -7   6        1.88        1.22      0.58 o 
   6  -7   6       22.74       23.76      1.66 o 
   7  -7   6        0.02       -1.01      1.17 o 
   8  -7   6       20.38       19.55      2.24 o 
   9  -7   6        1.46        1.31      1.59 o 
  10  -7   6        0.36        1.98      1.47 o 
 -11  -6   6        4.46        5.21      1.97 o 
 -10  -6   6        0.01       -0.86      1.15 o 
  -9  -6   6        3.76        4.92      1.23 o 
  -8  -6   6        4.55        3.20      1.07 o 
  -7  -6   6        3.65        3.47      0.94 o 
  -6  -6   6       16.32       17.53      0.87 o 
  -5  -6   6        0.02        0.37      0.37 o 
  -4  -6   6       30.19       36.12      0.95 o 
  -3  -6   6       28.77       31.99      0.79 o 
  -2  -6   6       49.03       56.58      1.23 o 
  -1  -6   6      110.26      114.78      1.61 o 
   0  -6   6       50.66       54.99      1.12 o 
   1  -6   6      175.12      161.73      1.92 o 
   2  -6   6      244.15      237.74      2.89 o 
   3  -6   6        5.46        3.65      0.41 o 
   4  -6   6       14.25       17.66      0.80 o 
   5  -6   6        1.33        2.06      0.65 o 
   6  -6   6        3.39        2.87      0.74 o 
   7  -6   6        8.30        7.63      1.60 o 
   8  -6   6        5.55        6.79      1.73 o 
   9  -6   6        1.60        2.93      1.63 o 
  10  -6   6        1.24        2.11      1.79 o 
 -11  -5   6        0.41        0.88      1.62 o 
 -10  -5   6        0.18        0.09      1.04 o 
  -9  -5   6       10.06        9.51      1.33 o 
  -8  -5   6        3.68        3.02      0.98 o 
  -7  -5   6        7.75        9.05      0.86 o 
  -6  -5   6        4.20        3.35      0.63 o 
  -5  -5   6       66.95       75.75      1.44 o 
  -4  -5   6      894.57      926.92     10.52 o 
  -3  -5   6     1456.50     1514.79     18.39 o 
  -2  -5   6       83.43       64.92      1.06 o 
  -1  -5   6       95.70       86.75      2.33 o 
   0  -5   6      128.97      138.91      2.17 o 
   1  -5   6      223.87      209.18      2.54 o 
   2  -5   6        3.39        6.78      0.54 o 
   3  -5   6       11.92        9.18      0.65 o 
   4  -5   6        8.60        8.72      0.57 o 
   5  -5   6        0.00       -0.16      0.58 o 
   6  -5   6        0.11       -0.48      0.64 o 
   7  -5   6        2.61        1.74      0.81 o 
   8  -5   6        0.95        0.57      1.49 o 
   9  -5   6        0.04       -1.32      1.32 o 
  10  -5   6        0.01        1.23      1.80 o 
 -12  -4   6        0.74        0.08      1.59 o 
 -11  -4   6        0.63        1.10      1.48 o 
 -10  -4   6        1.44        2.08      1.27 o 
  -9  -4   6        7.02        5.77      1.11 o 
  -8  -4   6       41.44       46.30      1.64 o 
  -7  -4   6       31.78       34.41      1.94 o 
  -6  -4   6        8.54        7.43      0.58 o 
  -5  -4   6      323.44      318.09      4.01 o 
  -4  -4   6      134.47      145.52      2.09 o 
  -3  -4   6      733.05      662.03      8.29 o 
  -2  -4   6     4458.10     4675.82     54.80 o 
  -1  -4   6       39.73       25.20      0.91 o 
   0  -4   6      289.69      341.65      5.03 o 
   1  -4   6       16.03       23.27      0.73 o 
   2  -4   6      141.08      152.17      3.37 o 
   3  -4   6       32.88       29.58      0.83 o 
   4  -4   6        7.49        7.64      0.64 o 
   5  -4   6        0.08        0.11      0.38 o 
   6  -4   6       16.30       19.34      2.20 o 
   7  -4   6        6.63        6.62      1.02 o 
   8  -4   6        9.20       10.50      1.85 o 
   9  -4   6        0.66        0.60      1.54 o 
  10  -4   6        6.15        7.56      2.98 o 
 -12  -3   6        0.26        2.75      2.19 o 
 -11  -3   6        0.23        0.08      1.26 o 
 -10  -3   6        0.59       -0.27      0.94 o 
  -9  -3   6        8.28        9.36      0.90 o 
  -8  -3   6       43.54       45.26      1.66 o 
  -7  -3   6       64.74       65.07      1.47 o 
  -6  -3   6      151.99      163.52      2.55 o 
  -5  -3   6        8.91        6.26      0.44 o 
  -4  -3   6       81.56       77.79      1.20 o 
  -3  -3   6     1263.74     1301.81     11.65 o 
  -2  -3   6      544.85      573.05      5.30 o 
  -1  -3   6      603.66      679.08      6.60 o 
   0  -3   6     1088.51     1226.05     13.59 o 
   1  -3   6       48.29       38.99      1.04 o 
   2  -3   6        5.06        3.89      0.43 o 
   3  -3   6       43.28       50.13      1.36 o 
   4  -3   6       13.83       14.35      0.74 o 
   5  -3   6       13.34       13.28      0.80 o 
   6  -3   6        9.14        7.19      1.00 o 
   7  -3   6        8.99       10.97      1.25 o 
   8  -3   6        4.00        2.95      1.05 o 
   9  -3   6        4.47        4.88      1.80 o 
  10  -3   6        4.42        6.46      2.16 o 
 -12  -2   6        5.67        3.88      2.36 o 
 -11  -2   6        0.82        0.56      1.85 o 
 -10  -2   6        0.14       -0.08      0.76 o 
  -9  -2   6       11.59       10.58      0.76 o 
  -8  -2   6        7.73        9.77      0.67 o 
  -7  -2   6       94.11       82.24      1.59 o 
  -6  -2   6        2.26        2.77      0.44 o 
  -5  -2   6       13.04       17.22      0.68 o 
  -4  -2   6        1.74        0.21      0.23 o 
  -3  -2   6       54.44       72.59      0.99 o 
  -2  -2   6      588.35      622.38      5.67 o 
  -1  -2   6     1420.63     1476.98     14.85 o 
   0  -2   6        7.60        4.33      0.30 o 
   1  -2   6      255.82      310.71      4.15 o 
   2  -2   6       47.22       51.43      1.13 o 
   3  -2   6       76.08       73.90      1.53 o 
   4  -2   6      159.54      146.16      2.88 o 
   5  -2   6       32.34       36.58      1.27 o 
   6  -2   6      114.67      110.52      3.06 o 
   7  -2   6        2.79        3.90      1.00 o 
   8  -2   6        0.24        0.30      0.94 o 
   9  -2   6        7.36       10.18      2.06 o 
 -13  -1   6        0.08        1.54      1.62 o 
 -12  -1   6        3.60        4.95      2.25 o 
 -11  -1   6       13.92       15.91      2.70 o 
 -10  -1   6        0.80        0.24      0.83 o 
  -9  -1   6        2.01        2.68      0.55 o 
  -8  -1   6        0.47        0.41      0.40 o 
  -7  -1   6       17.69       20.09      0.69 o 
  -6  -1   6        1.53        1.45      0.25 o 
  -5  -1   6       23.82       13.10      0.49 o 
  -4  -1   6       21.34       25.34      0.79 o 
  -3  -1   6      176.98      197.84      2.31 o 
  -2  -1   6       56.01       49.93      0.88 o 
  -1  -1   6       79.66      114.87      1.52 o 
   0  -1   6      191.10      232.20      3.15 o 
   1  -1   6       97.98       95.41      1.24 o 
   2  -1   6       26.61       28.93      0.79 o 
   3  -1   6      190.72      155.38      2.24 o 
   4  -1   6       44.35       30.49      1.25 o 
   5  -1   6       54.70       48.65      1.44 o 
   6  -1   6      152.69      149.26      3.69 o 
   7  -1   6       39.96       40.79      2.08 o 
   8  -1   6        4.67        4.90      1.62 o 
   9  -1   6        0.25       -0.76      2.25 o 
 -13   0   6        0.11       -1.29      1.55 o 
 -12   0   6        0.07       -0.22      1.27 o 
 -11   0   6        3.10        3.17      1.30 o 
 -10   0   6        0.16       -0.68      0.68 o 
  -9   0   6        5.15        7.24      0.76 o 
  -8   0   6        1.32        0.56      0.36 o 
  -7   0   6        3.10        5.24      0.34 o 
  -6   0   6        9.36       11.69      1.63 o 
  -5   0   6        9.08       11.00      0.61 o 
  -4   0   6        3.16        2.68      0.30 o 
  -3   0   6       86.16       91.17      1.81 o 
  -2   0   6       39.55       39.35      0.70 o 
  -1   0   6        3.32        2.19      0.32 o 
   0   0   6      371.86      364.89      4.71 o 
   1   0   6       42.82       36.73      0.76 o 
   2   0   6      325.86      355.86      4.28 o 
   3   0   6       55.12       64.57      1.26 o 
   4   0   6        3.21        1.23      0.49 o 
   5   0   6       11.22        7.08      0.84 o 
   6   0   6       11.83       12.05      1.51 o 
   7   0   6        1.93        1.28      0.95 o 
   8   0   6        7.71        6.72      1.71 o 
   9   0   6        0.08       -0.18      1.59 o 
 -13   1   6        0.00       -1.03      1.50 o 
 -12   1   6        0.68        0.76      1.25 o 
 -11   1   6        0.06       -0.18      0.71 o 
 -10   1   6        1.04        0.49      0.63 o 
  -9   1   6        0.10       -0.52      0.52 o 
  -8   1   6        7.26        3.68      0.48 o 
  -7   1   6        0.01       -0.27      0.49 o 
  -6   1   6      113.92      122.74      2.57 o 
  -5   1   6      368.19      408.99      6.70 o 
  -4   1   6       35.66       30.58      1.29 o 
  -3   1   6        1.02        2.23      0.40 o 
  -2   1   6      130.20      127.10      2.26 o 
  -1   1   6        2.28        1.45      0.36 o 
   0   1   6      187.95      189.94      3.32 o 
   1   1   6      142.88      150.37      1.92 o 
   2   1   6       78.56       81.84      1.41 o 
   3   1   6      116.69      130.62      2.23 o 
   4   1   6        0.22       -0.42      0.42 o 
   5   1   6        0.75       -0.06      0.70 o 
   6   1   6       19.15       18.81      1.53 o 
   7   1   6        4.19        6.19      1.17 o 
   8   1   6        0.66       -0.41      1.34 o 
   9   1   6        1.41        1.18      2.36 o 
 -13   2   6        0.15       -1.43      1.43 o 
 -12   2   6        0.13        1.11      0.92 o 
 -11   2   6        3.71        2.60      1.26 o 
 -10   2   6       46.11       43.11      1.65 o 
  -9   2   6       52.44       49.73      1.82 o 
  -8   2   6       17.16       20.64      1.27 o 
  -7   2   6       13.75       15.94      0.98 o 
  -6   2   6       57.76       74.00      1.77 o 
  -5   2   6      112.04      122.18      2.26 o 
  -4   2   6      149.05      181.60      4.43 o 
  -3   2   6       52.87       56.24      1.85 o 
  -2   2   6      556.56      575.98      9.64 o 
  -1   2   6       28.88       36.43      0.92 o 
   0   2   6       95.60      105.28      1.74 o 
   1   2   6        0.79        3.17      0.24 o 
   2   2   6        1.10        0.44      0.29 o 
   3   2   6        7.27        9.31      0.53 o 
   4   2   6        0.03        0.36      0.41 o 
   5   2   6        1.28        0.43      0.64 o 
   6   2   6        1.12        1.03      0.92 o 
   7   2   6        1.50        0.76      1.49 o 
   8   2   6        8.13        9.16      2.64 o 
 -13   3   6        3.31        4.56      1.74 o 
 -12   3   6        1.52       -0.41      0.87 o 
 -11   3   6        1.27        0.63      0.66 o 
 -10   3   6       71.64       72.47      1.86 o 
  -9   3   6      309.41      328.50      5.13 o 
  -8   3   6        8.38       14.57      1.48 o 
  -7   3   6       93.06       84.08      2.15 o 
  -6   3   6        0.65        0.80      0.39 o 
  -5   3   6       18.57       13.32      2.08 o 
  -4   3   6       18.99       22.88      2.47 o 
  -3   3   6        3.75        2.38      0.63 o 
  -2   3   6       30.32       29.53      0.79 o 
  -1   3   6       31.34       32.93      1.03 o 
   0   3   6       93.14      106.78      2.17 o 
   1   3   6        4.29        3.13      0.29 o 
   2   3   6       16.99       17.98      0.65 o 
   3   3   6        5.98        6.96      0.53 o 
   4   3   6       10.85       10.90      0.84 o 
   5   3   6        3.11        2.68      0.70 o 
   6   3   6        0.09        0.56      0.76 o 
   7   3   6        1.24        1.85      1.91 o 
   8   3   6        6.57        9.89      2.87 o 
 -13   4   6        4.33        2.36      1.70 o 
 -12   4   6        1.80        1.28      0.92 o 
 -11   4   6        0.90        0.81      0.88 o 
 -10   4   6        0.10       -0.19      0.92 o 
  -9   4   6       13.31       14.70      0.83 o 
  -8   4   6        7.65        7.58      2.42 o 
  -7   4   6        5.85        8.19      0.77 o 
  -6   4   6        0.18       -0.16      0.40 o 
  -5   4   6       60.92       63.19      1.27 o 
  -4   4   6       12.58        6.75      1.32 o 
  -3   4   6        0.00        0.42      0.55 o 
  -2   4   6      186.10      178.62      2.97 o 
  -1   4   6       67.80       76.84      1.73 o 
   0   4   6        6.25        4.68      0.62 o 
   1   4   6       31.84       28.07      0.71 o 
   2   4   6      198.95      195.46      2.57 o 
   3   4   6       10.47        7.98      0.59 o 
   4   4   6      114.28      108.51      2.08 o 
   5   4   6        2.51        3.41      0.87 o 
   6   4   6        0.66        0.72      0.96 o 
   7   4   6        6.05        6.16      2.98 o 
 -12   5   6        0.28        0.53      0.91 o 
 -11   5   6        1.34        0.12      0.66 o 
 -10   5   6        1.87        2.78      0.59 o 
  -9   5   6        2.70        2.80      1.18 o 
  -8   5   6        1.05        1.91      0.96 o 
  -7   5   6       18.92       19.40      1.18 o 
  -6   5   6       10.41       10.84      0.88 o 
  -5   5   6        5.27        4.61      0.43 o 
  -4   5   6        2.14        3.03      0.83 o 
  -3   5   6       31.44       28.43      0.96 o 
  -2   5   6        2.06        2.66      0.52 o 
  -1   5   6       59.42       57.14      1.61 o 
   0   5   6      135.17      146.75      4.08 o 
   1   5   6        9.52        9.07      0.57 o 
   2   5   6       10.85       12.61      0.72 o 
   3   5   6      108.22      111.34      2.04 o 
   4   5   6        0.63       -0.17      0.61 o 
   5   5   6        2.67        2.75      1.06 o 
   6   5   6        0.87        0.96      1.57 o 
   7   5   6        0.85       -0.65      1.55 o 
 -12   6   6        1.34        0.99      0.95 o 
 -11   6   6        0.11       -0.19      0.77 o 
 -10   6   6        0.56       -0.30      0.51 o 
  -9   6   6        0.46        0.65      1.08 o 
  -8   6   6        3.62        4.77      0.86 o 
  -7   6   6       11.40       16.02      1.15 o 
  -6   6   6        0.25       -0.20      0.56 o 
  -5   6   6        9.70       11.34      0.64 o 
  -4   6   6        2.72        2.21      0.64 o 
  -3   6   6       49.67       45.63      1.41 o 
  -2   6   6       46.89       40.34      2.49 o 
  -1   6   6      162.74      157.32      3.68 o 
   0   6   6      349.27      355.50      4.96 o 
   1   6   6       28.18       28.65      0.98 o 
   2   6   6        2.36        2.43      0.58 o 
   3   6   6        0.02        0.44      0.80 o 
   4   6   6        1.87        0.86      0.96 o 
   5   6   6        2.31        1.83      1.09 o 
   6   6   6        0.33        0.85      1.37 o 
 -12   7   6        1.32        2.00      1.01 o 
 -11   7   6        5.27        4.21      0.84 o 
 -10   7   6        0.24        0.59      0.72 o 
  -9   7   6        1.92        1.75      1.21 o 
  -8   7   6        3.89        1.73      2.47 o 
  -7   7   6       22.57       21.83      1.37 o 
  -6   7   6        3.49        1.47      1.27 o 
  -5   7   6       53.02       49.78      1.86 o 
  -4   7   6       31.35       29.69      1.74 o 
  -3   7   6       20.87       19.28      2.08 o 
  -2   7   6        1.48        2.19      0.79 o 
  -1   7   6        0.01       -0.71      0.71 o 
   0   7   6        3.39        2.08      0.43 o 
   1   7   6        1.39        0.44      0.47 o 
   2   7   6        3.89        4.87      0.72 o 
   3   7   6        1.16        1.92      0.84 o 
   4   7   6        0.59       -0.39      0.96 o 
   5   7   6        1.43        2.87      1.53 o 
 -11   8   6       10.88       13.28      1.22 o 
 -10   8   6        5.17        4.40      1.10 o 
  -9   8   6       15.09       18.94      2.47 o 
  -8   8   6        4.02        7.64      1.55 o 
  -7   8   6        0.24       -0.57      1.03 o 
  -6   8   6       18.35       22.82      1.48 o 
  -5   8   6        0.76        1.91      0.89 o 
  -4   8   6       35.91       34.70      2.04 o 
  -3   8   6        1.07        1.34      0.93 o 
  -2   8   6       11.34       11.94      2.18 o 
  -1   8   6        9.96       10.30      0.66 o 
   0   8   6        0.00        0.00      0.51 o 
   1   8   6        2.89        3.61      0.63 o 
   2   8   6        0.23        0.43      0.75 o 
   3   8   6        1.21        0.86      1.04 o 
   4   8   6        0.21       -0.06      1.91 o 
 -11   9   6        2.27        4.66      1.84 o 
 -10   9   6        5.58        6.09      0.85 o 
  -9   9   6        0.00       -0.39      0.59 o 
  -8   9   6        0.64        2.02      1.38 o 
  -7   9   6        0.97        1.79      1.29 o 
  -6   9   6        0.21        0.66      0.88 o 
  -5   9   6        0.37        1.93      0.97 o 
  -4   9   6        1.72        3.16      1.05 o 
  -3   9   6       29.47       34.59      2.21 o 
  -2   9   6        1.42        3.00      0.55 o 
  -1   9   6       16.20       15.56      0.90 o 
   0   9   6       15.32       16.93      1.00 o 
   1   9   6        0.97        2.34      0.94 o 
   2   9   6        4.32        2.41      1.41 o 
   3   9   6        0.16        2.14      2.19 o 
 -10  10   6        0.00       -1.48      1.50 o 
  -9  10   6        0.34       -0.59      0.59 o 
  -8  10   6        1.93        2.23      0.85 o 
  -7  10   6        0.57        0.72      1.49 o 
  -6  10   6        0.32        1.18      1.57 o 
  -5  10   6        2.26        0.57      1.02 o 
  -4  10   6        0.10       -0.10      0.59 o 
  -3  10   6        2.35        2.57      0.56 o 
  -2  10   6        8.38       11.14      0.88 o 
  -1  10   6        6.39        6.38      0.70 o 
   0  10   6        4.62        4.58      1.08 o 
   1  10   6        0.92        2.53      2.08 o 
  -8  11   6        0.15       -0.25      0.68 o 
  -7  11   6        0.24       -0.44      1.17 o 
  -6  11   6        1.16        0.39      0.56 o 
  -5  11   6        0.01       -0.58      0.58 o 
  -4  11   6        3.82        2.61      0.67 o 
  -3  11   6        5.28        6.90      0.86 o 
  -2  11   6        5.75        9.07      1.45 o 
  -1  11   6        0.66       -0.05      1.07 o 
   0  11   6        5.13        4.78      2.47 o 
  -5  12   6        0.29        0.28      2.14 o 
  -4  12   6        0.52       -0.45      2.02 o 
  -3 -14   7        0.12       -1.61      1.61 o 
  -2 -14   7        0.34        0.21      1.58 o 
  -1 -14   7        0.13        0.03      1.57 o 
   0 -14   7        0.67       -0.16      1.48 o 
   1 -14   7        0.46        0.62      1.54 o 
   2 -14   7        0.01        0.95      1.54 o 
   3 -14   7        6.23        5.40      2.75 o 
   4 -14   7        0.01       -0.62      2.25 o 
  -5 -13   7        0.21        1.05      1.36 o 
  -4 -13   7        0.28       -0.15      1.59 o 
  -3 -13   7        0.04       -0.29      1.91 o 
  -2 -13   7        0.01       -1.27      1.37 o 
  -1 -13   7        0.07       -0.80      1.35 o 
   0 -13   7        0.94        3.06      1.54 o 
   1 -13   7        4.79        7.06      1.73 o 
   2 -13   7       16.08       19.74      2.38 o 
   3 -13   7        0.50        0.53      1.53 o 
   4 -13   7        2.61        2.25      1.66 o 
   5 -13   7        2.38        3.15      2.75 o 
   6 -13   7        0.81        2.08      2.70 o 
  -6 -12   7        0.18       -0.29      1.30 o 
  -5 -12   7        0.65        0.97      1.26 o 
  -4 -12   7        0.05       -1.13      1.47 o 
  -3 -12   7        0.82        1.25      1.47 o 
  -2 -12   7        3.04        0.77      1.39 o 
  -1 -12   7        1.13        1.10      1.37 o 
   0 -12   7        6.78        9.75      1.75 o 
   1 -12   7       26.69       28.57      2.46 o 
   2 -12   7        5.82       11.66      1.91 o 
   3 -12   7       38.28       40.20      3.00 o 
   4 -12   7        9.80        9.15      1.95 o 
   5 -12   7        2.23       -0.24      1.15 o 
   6 -12   7        0.37        0.42      1.23 o 
   7 -12   7        0.60       -2.19      2.19 o 
  -7 -11   7        3.09        6.95      1.60 o 
  -6 -11   7        0.01        0.05      1.28 o 
  -5 -11   7        2.36        2.49      1.35 o 
  -4 -11   7       23.03       23.43      3.88 o 
  -3 -11   7        0.56       -0.53      1.27 o 
  -2 -11   7        0.62       -0.06      1.30 o 
  -1 -11   7        2.21        1.39      1.42 o 
   0 -11   7       35.44       38.92      2.87 o 
   1 -11   7       12.97       16.46      2.47 o 
   2 -11   7        1.00        0.31      1.52 o 
   3 -11   7        0.22       -0.85      0.96 o 
   4 -11   7       13.88       11.48      1.49 o 
   5 -11   7        0.02       -0.97      1.29 o 
   6 -11   7        0.75        0.88      1.45 o 
   7 -11   7        1.89        1.43      1.83 o 
   8 -11   7        0.73       -0.17      2.53 o 
  -8 -10   7        1.47        2.84      1.44 o 
  -7 -10   7       23.87       26.52      2.16 o 
  -6 -10   7       13.09       14.71      1.73 o 
  -5 -10   7       64.72       73.28      4.99 o 
  -4 -10   7        9.55        6.95      1.63 o 
  -3 -10   7        9.91       11.41      2.42 o 
  -2 -10   7      116.97      124.17      4.37 o 
  -1 -10   7      184.57      194.19      6.49 o 
   0 -10   7        0.42       -1.31      1.31 o 
   1 -10   7       63.61       55.17      1.92 o 
   2 -10   7       60.34       60.30      2.67 o 
   3 -10   7        2.05       -0.01      1.46 o 
   4 -10   7       15.16       19.02      2.08 o 
   5 -10   7        8.75       13.07      1.90 o 
   6 -10   7        0.03        0.03      1.28 o 
   7 -10   7        0.02       -1.32      1.38 o 
   8 -10   7        4.40        4.91      1.90 o 
  -9  -9   7        0.00       -1.50      1.50 o 
  -8  -9   7        5.61        6.39      1.51 o 
  -7  -9   7        4.16        3.47      1.21 o 
  -6  -9   7        8.33        9.24      1.39 o 
  -5  -9   7        8.82        9.84      1.37 o 
  -4  -9   7       37.67       34.36      2.44 o 
  -3  -9   7      155.30      168.08      5.13 o 
  -2  -9   7       49.74       46.50      2.74 o 
  -1  -9   7      130.09      136.80      4.38 o 
   0  -9   7      422.32      452.20      6.15 o 
   1  -9   7       80.59       71.46      2.57 o 
   2  -9   7        7.88        6.11      1.50 o 
   3  -9   7      117.84      119.28      4.82 o 
   4  -9   7       38.04       36.02      1.91 o 
   5  -9   7        2.04        1.04      1.21 o 
   6  -9   7        3.56        2.26      1.08 o 
   7  -9   7        8.36        7.92      1.38 o 
   8  -9   7        0.40        0.67      1.21 o 
   9  -9   7        2.78        4.57      2.30 o 
 -10  -8   7        0.03        0.69      1.73 o 
  -9  -8   7        0.91        0.65      1.20 o 
  -8  -8   7        0.45       -0.46      1.07 o 
  -7  -8   7        0.76       -0.26      0.93 o 
  -6  -8   7        3.16        2.48      1.02 o 
  -5  -8   7        5.95        4.45      1.05 o 
  -4  -8   7       32.17       34.45      1.63 o 
  -3  -8   7       30.83       37.56      1.38 o 
  -2  -8   7      213.09      235.25      3.17 o 
  -1  -8   7      200.80      199.21      2.77 o 
   0  -8   7        1.36       -0.15      0.38 o 
   1  -8   7      239.68      214.14      3.35 o 
   2  -8   7      130.89      140.42      3.54 o 
   3  -8   7       25.44       19.28      1.75 o 
   4  -8   7       12.15       13.24      1.61 o 
   5  -8   7       93.27       93.33      3.56 o 
   6  -8   7        7.20        7.43      1.52 o 
   7  -8   7        4.61        6.43      1.32 o 
   8  -8   7        0.82       -0.04      1.16 o 
   9  -8   7        1.09        2.31      1.41 o 
 -10  -7   7        2.11        2.55      1.59 o 
  -9  -7   7        1.18       -0.05      1.07 o 
  -8  -7   7        0.35       -0.21      0.94 o 
  -7  -7   7        1.82        1.70      0.95 o 
  -6  -7   7        0.47        1.65      0.91 o 
  -5  -7   7       64.22       63.58      1.37 o 
  -4  -7   7       37.98       36.22      1.01 o 
  -3  -7   7       31.46       33.80      1.15 o 
  -2  -7   7       17.91       18.26      0.93 o 
  -1  -7   7      122.62      117.65      1.71 o 
   0  -7   7       28.36       22.03      0.77 o 
   1  -7   7       80.00      103.60      1.93 o 
   2  -7   7       98.96       98.45      1.65 o 
   3  -7   7        1.78        1.31      0.46 o 
   4  -7   7        1.01       -0.81      0.81 o 
   5  -7   7       15.78       11.59      1.20 o 
   6  -7   7       10.12        9.80      1.73 o 
   7  -7   7        1.01        0.55      1.38 o 
   8  -7   7        2.59        1.18      1.55 o 
   9  -7   7        0.38       -1.52      1.52 o 
 -11  -6   7        0.03        0.15      2.89 o 
 -10  -6   7        3.36        5.12      1.71 o 
  -9  -6   7        6.87        8.09      1.62 o 
  -8  -6   7        0.25        1.32      0.92 o 
  -7  -6   7        8.66        8.85      0.89 o 
  -6  -6   7        0.32        0.60      0.50 o 
  -5  -6   7      160.32      144.31      2.49 o 
  -4  -6   7        6.32        6.46      0.52 o 
  -3  -6   7      538.95      508.52      7.41 o 
  -2  -6   7      110.94      112.77      1.98 o 
  -1  -6   7       88.49       84.67      1.83 o 
   0  -6   7      197.67      197.66      2.69 o 
   1  -6   7        7.92       15.35      0.76 o 
   2  -6   7       46.63       48.81      0.98 o 
   3  -6   7       31.88       36.14      1.26 o 
   4  -6   7        1.75        0.75      0.44 o 
   5  -6   7        1.21       -0.14      0.88 o 
   6  -6   7        0.00       -0.91      1.34 o 
   7  -6   7        7.08        8.58      1.77 o 
   8  -6   7        0.04       -0.43      1.39 o 
   9  -6   7        0.00        0.11      2.84 o 
 -11  -5   7        4.87        6.07      1.86 o 
 -10  -5   7        5.91        6.83      1.75 o 
  -9  -5   7        0.49        0.94      0.96 o 
  -8  -5   7        9.56       13.43      1.04 o 
  -7  -5   7        1.70        1.89      0.55 o 
  -6  -5   7       24.48       22.56      0.87 o 
  -5  -5   7        0.03       -0.36      0.36 o 
  -4  -5   7       58.37       50.77      1.14 o 
  -3  -5   7      462.17      512.54      5.99 o 
  -2  -5   7      707.59      678.11      8.57 o 
  -1  -5   7      139.67      144.62      3.19 o 
   0  -5   7      222.09      226.83      3.28 o 
   1  -5   7        0.12       -0.19      0.32 o 
   2  -5   7        7.12        3.61      0.66 o 
   3  -5   7        1.56        1.59      0.47 o 
   4  -5   7        2.58        1.88      0.53 o 
   5  -5   7       12.93       13.26      1.14 o 
   6  -5   7        3.73        3.54      0.89 o 
   7  -5   7        1.50        0.64      0.96 o 
   8  -5   7        8.55       10.09      1.92 o 
   9  -5   7        0.07        0.28      3.65 o 
 -12  -4   7        1.94        2.26      1.73 o 
 -11  -4   7        5.06        8.74      1.87 o 
 -10  -4   7        5.99        4.65      1.52 o 
  -9  -4   7       21.73       23.58      1.31 o 
  -8  -4   7       20.98       19.84      1.13 o 
  -7  -4   7      126.33      131.15      2.34 o 
  -6  -4   7       98.98       93.27      1.64 o 
  -5  -4   7      143.48      153.56      2.23 o 
  -4  -4   7        0.44        1.18      0.34 o 
  -3  -4   7      647.25      713.62      6.61 o 
  -2  -4   7      150.19      141.61      1.93 o 
  -1  -4   7       26.27       18.61      0.88 o 
   0  -4   7       18.34       23.65      0.93 o 
   1  -4   7       56.86       44.38      2.04 o 
   2  -4   7        0.50        0.69      0.41 o 
   3  -4   7       22.23       20.10      0.87 o 
   4  -4   7        0.17       -0.27      0.45 o 
   5  -4   7        0.03       -0.87      0.87 o 
   6  -4   7        0.70       -0.76      0.76 o 
   7  -4   7        5.51        4.93      1.30 o 
   8  -4   7       19.52       24.02      2.49 o 
   9  -4   7        0.98        3.51      1.79 o 
 -12  -3   7        0.16       -1.29      1.97 o 
 -11  -3   7        3.13        1.91      1.71 o 
 -10  -3   7        0.55        1.54      1.25 o 
  -9  -3   7        1.00        0.70      0.64 o 
  -8  -3   7        0.53        1.47      0.50 o 
  -7  -3   7       84.82       91.13      1.75 o 
  -6  -3   7        6.18        5.87      0.46 o 
  -5  -3   7        2.33        3.83      0.34 o 
  -4  -3   7      593.66      677.53      6.66 o 
  -3  -3   7     1152.70     1183.83     10.10 o 
  -2  -3   7      636.67      711.41      7.78 o 
  -1  -3   7      309.14      369.92      4.06 o 
   0  -3   7      185.39      200.79      3.66 o 
   1  -3   7        1.33        3.63      0.40 o 
   2  -3   7       53.69       56.00      1.28 o 
   3  -3   7      126.66      119.70      3.98 o 
   4  -3   7      287.11      275.15      4.07 o 
   5  -3   7        2.67        3.32      1.03 o 
   6  -3   7        7.70        7.89      1.12 o 
   7  -3   7        4.94        4.51      1.03 o 
   8  -3   7       14.84       16.46      1.61 o 
   9  -3   7        0.42       -0.78      2.02 o 
 -12  -2   7        0.10       -1.57      1.85 o 
 -11  -2   7        0.88        2.47      1.85 o 
 -10  -2   7        1.63        2.12      0.84 o 
  -9  -2   7        7.67        6.85      0.74 o 
  -8  -2   7        0.28        0.48      0.40 o 
  -7  -2   7        1.20        1.72      0.38 o 
  -6  -2   7       18.90       13.71      0.54 o 
  -5  -2   7        0.40        0.64      0.33 o 
  -4  -2   7       12.09       14.11      0.48 o 
  -3  -2   7      105.67      113.09      1.49 o 
  -2  -2   7      819.98      927.95      9.49 o 
  -1  -2   7     1383.35     1333.94     15.93 o 
   0  -2   7      152.36      141.66      1.95 o 
   1  -2   7      179.24      172.22      2.96 o 
   2  -2   7      276.68      292.98      3.68 o 
   3  -2   7       72.56       70.03      1.37 o 
   4  -2   7      319.87      328.55      7.75 o 
   5  -2   7       62.77       56.54      1.83 o 
   6  -2   7       28.18       28.15      1.77 o 
   7  -2   7        2.72        0.33      0.93 o 
   8  -2   7        0.00        0.78      1.04 o 
   9  -2   7        4.31        4.64      1.89 o 
 -13  -1   7        0.08       -1.22      1.45 o 
 -12  -1   7        0.17       -1.14      1.29 o 
 -11  -1   7        0.00       -0.32      0.85 o 
 -10  -1   7        1.11        0.23      0.72 o 
  -9  -1   7       13.65       16.07      0.92 o 
  -8  -1   7       17.52       20.76      0.75 o 
  -7  -1   7       19.86       16.50      0.49 o 
  -6  -1   7       69.44       59.29      1.50 o 
  -5  -1   7       28.19       28.98      0.90 o 
  -4  -1   7        3.23        4.47      0.36 o 
  -3  -1   7      182.36      197.41      2.55 o 
  -2  -1   7      126.80      140.74      2.09 o 
  -1  -1   7        1.04        1.78      0.40 o 
   0  -1   7       36.26       39.50      0.76 o 
   1  -1   7      397.64      417.45      5.09 o 
   2  -1   7        6.93        5.79      0.46 o 
   3  -1   7        7.58        6.68      0.52 o 
   4  -1   7      161.81      153.06      2.66 o 
   5  -1   7       17.68       16.40      1.15 o 
   6  -1   7       20.13       18.28      2.44 o 
   7  -1   7        0.12        0.16      0.92 o 
   8  -1   7        0.01       -0.32      1.06 o 
   9  -1   7        1.40        1.23      1.69 o 
 -13   0   7        0.02        0.84      1.55 o 
 -12   0   7        2.69        1.46      1.91 o 
 -11   0   7        3.72        3.70      1.61 o 
 -10   0   7        1.01        0.99      0.62 o 
  -9   0   7       10.76        4.95      0.63 o 
  -8   0   7        0.13       -0.40      0.40 o 
  -7   0   7        0.00        1.22      0.57 o 
  -6   0   7       80.88       85.02      2.04 o 
  -5   0   7      311.28      319.83      5.44 o 
  -4   0   7       60.35       62.29      1.08 o 
  -3   0   7        0.17       -0.14      0.19 o 
  -2   0   7      116.95      110.96      1.96 o 
  -1   0   7      149.96      196.85      3.51 o 
   0   0   7      535.21      587.38      8.67 o 
   1   0   7       32.17       23.63      0.65 o 
   2   0   7       99.99       89.10      1.54 o 
   3   0   7       24.04       22.13      0.85 o 
   4   0   7        4.76        4.83      0.84 o 
   5   0   7        8.81        8.84      0.92 o 
   6   0   7       29.09       28.68      3.41 o 
   7   0   7        6.23        6.89      2.26 o 
   8   0   7        0.54       -1.01      1.01 o 
 -13   1   7        1.26       -0.29      1.44 o 
 -12   1   7        0.93        1.92      0.97 o 
 -11   1   7        8.06       10.06      1.34 o 
 -10   1   7       20.12       28.27      1.25 o 
  -9   1   7       33.38       33.12      1.15 o 
  -8   1   7        3.31        2.73      0.74 o 
  -7   1   7        2.77        4.21      0.65 o 
  -6   1   7       43.80       35.13      1.19 o 
  -5   1   7      546.68      536.42      7.47 o 
  -4   1   7      306.86      338.44      6.02 o 
  -3   1   7       20.94       18.68      0.94 o 
  -2   1   7        6.68        8.16      0.37 o 
  -1   1   7       13.29        9.71      0.58 o 
   0   1   7        0.01        0.25      0.38 o 
   1   1   7        1.23        1.96      0.28 o 
   2   1   7        4.90        3.74      0.43 o 
   3   1   7        6.23        3.24      0.47 o 
   4   1   7        0.04        0.02      0.50 o 
   5   1   7        0.33       -0.10      0.81 o 
   6   1   7        0.12        0.18      0.92 o 
   7   1   7        0.04       -0.93      0.93 o 
   8   1   7        3.43        1.91      2.19 o 
 -13   2   7        0.42       -2.00      2.73 o 
 -12   2   7        4.31        5.00      1.11 o 
 -11   2   7        0.02        1.10      0.66 o 
 -10   2   7       48.07       51.20      1.53 o 
  -9   2   7      150.70      130.41      3.06 o 
  -8   2   7       90.00       68.67      2.70 o 
  -7   2   7       21.09       19.95      1.04 o 
  -6   2   7       32.79       38.03      1.23 o 
  -5   2   7        0.00        0.84      1.24 o 
  -4   2   7       74.53       67.89      1.94 o 
  -3   2   7       57.11       46.56      1.81 o 
  -2   2   7        5.60        5.54      0.39 o 
  -1   2   7       25.20       24.93      1.20 o 
   0   2   7        1.47        3.49      0.37 o 
   1   2   7       41.93       44.97      1.15 o 
   2   2   7        0.47        0.75      0.32 o 
   3   2   7       13.40       14.63      0.74 o 
   4   2   7        4.08        3.82      0.66 o 
   5   2   7        1.84        1.34      0.77 o 
   6   2   7        0.22        0.80      0.94 o 
   7   2   7        0.05        0.53      1.24 o 
   8   2   7        1.91        1.80      2.25 o 
 -13   3   7        1.00       -0.54      1.57 o 
 -12   3   7        5.44        6.43      1.10 o 
 -11   3   7        0.16        0.25      0.75 o 
 -10   3   7        0.61        0.75      0.57 o 
  -9   3   7       87.40       66.73      2.86 o 
  -8   3   7       43.25       44.16      2.14 o 
  -7   3   7       24.97       19.60      1.05 o 
  -6   3   7       26.14       24.57      0.87 o 
  -5   3   7        1.29        1.57      1.29 o 
  -4   3   7        0.33        1.79      1.10 o 
  -3   3   7      210.39      238.66      4.86 o 
  -2   3   7       16.85       12.37      0.62 o 
  -1   3   7       38.62       36.94      1.38 o 
   0   3   7       81.88       77.62      1.54 o 
   1   3   7       36.35       33.21      0.83 o 
   2   3   7      106.36      110.45      1.69 o 
   3   3   7       13.22       10.76      0.65 o 
   4   3   7       19.29       17.31      1.01 o 
   5   3   7        5.97        5.09      1.10 o 
   6   3   7        1.20        1.98      0.98 o 
   7   3   7        6.44        6.90      1.38 o 
 -13   4   7        8.41        9.76      1.41 o 
 -12   4   7        1.12        1.59      0.89 o 
 -11   4   7        0.89        1.94      0.65 o 
 -10   4   7        0.02       -0.47      0.47 o 
  -9   4   7        4.19        5.12      1.23 o 
  -8   4   7        0.25        0.85      2.50 o 
  -7   4   7        8.41        6.34      1.46 o 
  -6   4   7        4.79        3.45      0.48 o 
  -5   4   7        2.89        5.12      1.02 o 
  -4   4   7       38.46       37.82      2.04 o 
  -3   4   7       35.42       31.66      0.88 o 
  -2   4   7       82.55       92.45      1.92 o 
  -1   4   7       44.49       46.43      2.19 o 
   0   4   7        6.28        7.47      0.63 o 
   1   4   7       77.42       68.07      1.31 o 
   2   4   7        0.00       -0.25      0.43 o 
   3   4   7        0.48        1.71      0.53 o 
   4   4   7        3.89        3.83      0.81 o 
   5   4   7       10.93        6.81      1.21 o 
   6   4   7        0.69       -0.21      1.01 o 
 -12   5   7        0.05       -0.89      0.97 o 
 -11   5   7        0.33        0.38      0.62 o 
 -10   5   7        2.49        3.18      0.84 o 
  -9   5   7        0.49        0.31      1.00 o 
  -8   5   7        4.98        5.30      1.57 o 
  -7   5   7        0.09       -0.55      0.55 o 
  -6   5   7        2.23        2.21      0.46 o 
  -5   5   7        1.74        2.13      0.46 o 
  -4   5   7        3.76        2.42      0.42 o 
  -3   5   7      208.39      193.59      3.29 o 
  -2   5   7      439.13      445.04      6.71 o 
  -1   5   7        6.25        4.29      2.20 o 
   0   5   7       36.46       30.43      1.06 o 
   1   5   7       16.17       12.80      0.75 o 
   2   5   7       13.63       14.41      0.77 o 
   3   5   7        0.10        0.83      0.67 o 
   4   5   7        8.26        6.21      1.17 o 
   5   5   7        0.40        1.00      1.03 o 
   6   5   7        0.77        2.72      1.23 o 
 -12   6   7        0.31       -0.84      0.84 o 
 -11   6   7        0.46       -0.59      0.62 o 
 -10   6   7        0.01       -0.40      1.20 o 
  -9   6   7        0.77        2.69      1.16 o 
  -8   6   7       10.11       12.57      1.14 o 
  -7   6   7       49.22       48.65      1.82 o 
  -6   6   7        0.98        0.52      0.65 o 
  -5   6   7        3.34        4.95      1.54 o 
  -4   6   7        0.15        0.31      0.67 o 
  -3   6   7        0.66       -0.24      0.64 o 
  -2   6   7        2.16        2.22      0.84 o 
  -1   6   7        0.73        0.90      1.26 o 
   0   6   7       35.47       38.66      1.09 o 
   1   6   7        0.05       -0.07      0.47 o 
   2   6   7       25.46       25.65      1.16 o 
   3   6   7        0.15        0.46      0.82 o 
   4   6   7        1.95        2.23      1.12 o 
   5   6   7        5.82        6.74      1.97 o 
 -12   7   7        0.29        0.29      0.92 o 
 -11   7   7       12.58       18.13      1.10 o 
 -10   7   7        3.23        2.38      1.44 o 
  -9   7   7        1.51        0.01      2.50 o 
  -8   7   7        9.05        9.02      1.45 o 
  -7   7   7        5.15        0.99      0.89 o 
  -6   7   7       34.26       29.76      1.60 o 
  -5   7   7        0.01       -0.72      1.03 o 
  -4   7   7       40.86       39.65      2.59 o 
  -3   7   7        2.86        2.60      0.82 o 
  -2   7   7        2.75        2.26      0.81 o 
  -1   7   7        0.29        0.11      0.42 o 
   0   7   7        2.38        3.06      0.52 o 
   1   7   7        2.60        2.01      0.59 o 
   2   7   7        0.57        0.87      0.72 o 
   3   7   7        1.64        1.29      1.04 o 
   4   7   7        4.61        3.00      1.54 o 
 -11   8   7        1.45        2.09      0.87 o 
 -10   8   7        0.01        0.36      0.67 o 
  -9   8   7        5.43        4.64      1.57 o 
  -8   8   7        2.97        2.35      1.27 o 
  -7   8   7        0.78        0.93      1.29 o 
  -6   8   7        0.00        0.01      0.78 o 
  -5   8   7        0.03       -0.70      0.79 o 
  -4   8   7        0.14       -0.63      1.88 o 
  -3   8   7       20.18       21.37      1.72 o 
  -2   8   7        0.97        2.16      0.88 o 
  -1   8   7        0.19       -0.22      0.45 o 
   0   8   7       11.42       12.35      0.85 o 
   1   8   7        0.65        0.88      0.80 o 
   2   8   7        0.19        0.13      0.79 o 
   3   8   7        0.05       -1.07      1.07 o 
 -10   9   7        2.26        1.03      0.66 o 
  -9   9   7        1.31        1.22      1.51 o 
  -8   9   7        2.80        2.92      2.02 o 
  -7   9   7        6.45        9.03      1.65 o 
  -6   9   7        0.00        0.02      0.90 o 
  -5   9   7        0.68       -0.76      0.91 o 
  -4   9   7        0.19        1.26      1.01 o 
  -3   9   7        1.43        4.78      1.63 o 
  -2   9   7        0.48       -0.06      0.51 o 
  -1   9   7        1.07        2.01      0.61 o 
   0   9   7        2.72        4.51      0.90 o 
   1   9   7        1.96        3.73      0.94 o 
   2   9   7        9.49       14.53      2.09 o 
  -9  10   7        0.14       -0.12      0.99 o 
  -8  10   7        3.87        3.89      1.69 o 
  -7  10   7        6.36        5.61      1.69 o 
  -6  10   7        0.35       -1.41      1.52 o 
  -5  10   7        2.36        2.92      1.57 o 
  -4  10   7        4.58        7.69      2.19 o 
  -3  10   7        0.00       -0.24      0.71 o 
  -2  10   7        0.62        0.71      0.64 o 
  -1  10   7        1.73        1.23      0.89 o 
   0  10   7        0.90        2.05      1.26 o 
  -7  11   7        0.33       -0.33      0.68 o 
  -6  11   7        0.09       -0.53      0.53 o 
  -5  11   7        7.17        8.08      1.01 o 
  -4  11   7        0.53        0.93      0.67 o 
  -3  11   7        2.02        3.81      1.41 o 
  -2  11   7        1.29        2.02      1.15 o 
  -3 -14   8        0.01        1.10      2.25 o 
  -2 -14   8        0.01        0.04      1.61 o 
  -1 -14   8        0.24       -1.18      1.51 o 
   0 -14   8        0.79       -0.11      1.71 o 
   1 -14   8        3.82        4.46      3.74 o 
   2 -14   8        0.29        2.64      1.90 o 
   3 -14   8        4.82        4.73      1.99 o 
   4 -14   8        0.64        3.60      2.98 o 
  -5 -13   8        0.25       -0.34      1.34 o 
  -4 -13   8        0.21       -1.71      1.83 o 
  -3 -13   8        1.32        1.52      1.59 o 
  -2 -13   8        0.59       -0.36      1.39 o 
  -1 -13   8        2.05        3.77      1.60 o 
   0 -13   8        2.02        1.83      2.19 o 
   1 -13   8       36.42       40.90      3.13 o 
   2 -13   8       23.88       30.51      2.88 o 
   3 -13   8        0.03        2.81      2.70 o 
   4 -13   8       10.51        8.15      2.02 o 
   5 -13   8        0.36       -0.95      1.28 o 
  -6 -12   8        0.17       -1.24      1.24 o 
  -5 -12   8        0.53       -0.09      1.26 o 
  -4 -12   8        2.77        1.94      1.57 o 
  -3 -12   8        5.63        1.89      1.53 o 
  -2 -12   8        2.25        2.36      1.57 o 
  -1 -12   8        8.68        6.85      1.61 o 
   0 -12   8        4.18        2.63      1.49 o 
   1 -12   8        4.14        4.45      3.06 o 
   2 -12   8        0.64        0.90      1.38 o 
   3 -12   8        2.01        3.42      1.61 o 
   4 -12   8        0.45        0.72      1.24 o 
   5 -12   8        0.24       -0.62      2.41 o 
   6 -12   8        0.34       -0.61      1.58 o 
  -7 -11   8        0.99        2.67      1.39 o 
  -6 -11   8        2.79        1.54      1.31 o 
  -5 -11   8        0.79       -0.32      1.15 o 
  -4 -11   8        0.00       -1.52      1.52 o 
  -3 -11   8       10.21        9.12      1.78 o 
  -2 -11   8       11.33       10.97      1.90 o 
  -1 -11   8        5.24        2.01      2.42 o 
   0 -11   8       16.80       15.43      2.30 o 
   1 -11   8        1.84        1.29      1.57 o 
   2 -11   8        3.91        3.40      1.12 o 
   3 -11   8       15.74       21.67      1.81 o 
   4 -11   8        0.12        0.99      1.39 o 
   5 -11   8        0.10       -0.67      1.31 o 
   6 -11   8        3.20        3.03      1.67 o 
   7 -11   8        2.05        2.90      1.74 o 
  -8 -10   8        4.12        3.09      1.60 o 
  -7 -10   8       15.66       17.46      1.90 o 
  -6 -10   8        0.90        1.18      1.30 o 
  -5 -10   8        0.52       -0.44      1.06 o 
  -4 -10   8        2.30        0.14      1.29 o 
  -3 -10   8        0.12        1.96      2.45 o 
  -2 -10   8       36.71       38.37      2.68 o 
  -1 -10   8        8.26       10.83      4.38 o 
   0 -10   8        5.17        3.78      1.42 o 
   1 -10   8       18.00       21.13      1.24 o 
   2 -10   8        0.15       -0.41      1.54 o 
   3 -10   8        6.72        4.30      1.39 o 
   4 -10   8        5.34        6.75      2.02 o 
   5 -10   8        3.50        4.12      1.80 o 
   6 -10   8        1.33        0.47      1.40 o 
   7 -10   8        0.57        2.20      1.66 o 
   8 -10   8        2.48        2.39      1.82 o 
  -9  -9   8        0.20        0.33      1.25 o 
  -8  -9   8        0.45       -0.43      1.14 o 
  -7  -9   8        0.61        0.53      1.05 o 
  -6  -9   8       13.59       11.37      1.61 o 
  -5  -9   8        1.27        2.23      1.05 o 
  -4  -9   8       26.72       26.69      4.89 o 
  -3  -9   8       43.72       41.30      4.41 o 
  -2  -9   8       64.67       56.38      2.88 o 
  -1  -9   8        1.47        0.81      0.89 o 
   0  -9   8      253.76      294.27      5.05 o 
   1  -9   8       88.78       88.09      4.00 o 
   2  -9   8       19.18       23.12      2.14 o 
   3  -9   8      106.60      104.64      5.12 o 
   4  -9   8        0.01        0.89      1.23 o 
   5  -9   8        3.15        1.08      1.29 o 
   6  -9   8        7.76        8.31      1.79 o 
   7  -9   8       13.73       12.88      2.14 o 
   8  -9   8        2.04       -0.35      1.70 o 
 -10  -8   8        2.00        3.58      1.83 o 
  -9  -8   8        0.55        2.02      1.27 o 
  -8  -8   8        0.31        1.47      1.06 o 
  -7  -8   8        3.43        3.65      1.14 o 
  -6  -8   8        1.19        0.97      0.96 o 
  -5  -8   8       10.56       11.41      1.31 o 
  -4  -8   8       30.98       23.63      2.94 o 
  -3  -8   8       13.92       14.79      1.03 o 
  -2  -8   8       43.34       44.71      1.56 o 
  -1  -8   8       90.35      100.62      1.84 o 
   0  -8   8      461.16      418.69      6.06 o 
   1  -8   8       29.36       30.02      1.87 o 
   2  -8   8      599.91      622.37     10.24 o 
   3  -8   8      123.84      120.06      3.88 o 
   4  -8   8       11.59       11.49      1.45 o 
   5  -8   8       38.61       43.01      2.43 o 
   6  -8   8       37.05       39.04      2.20 o 
   7  -8   8        3.18        1.27      1.17 o 
   8  -8   8        0.98       -0.36      1.25 o 
 -10  -7   8        0.06        0.58      1.58 o 
  -9  -7   8        0.02        0.14      1.01 o 
  -8  -7   8        0.18        0.37      0.91 o 
  -7  -7   8        0.98        0.53      0.90 o 
  -6  -7   8        1.81        4.72      0.80 o 
  -5  -7   8        9.58        9.44      0.76 o 
  -4  -7   8       42.92       41.42      1.15 o 
  -3  -7   8        3.33        2.05      0.43 o 
  -2  -7   8        0.30       -0.10      0.38 o 
  -1  -7   8       16.27       16.81      0.84 o 
   0  -7   8      163.19      189.27      3.01 o 
   1  -7   8      292.68      289.77      4.27 o 
   2  -7   8       16.00       14.67      0.92 o 
   3  -7   8       53.40       55.21      3.20 o 
   4  -7   8      240.25      264.64      5.42 o 
   5  -7   8       46.39       53.16      2.77 o 
   6  -7   8        8.42        8.75      2.89 o 
   7  -7   8       16.07       14.98      2.20 o 
   8  -7   8        0.40       -0.07      1.50 o 
 -11  -6   8        0.55        0.19      1.54 o 
 -10  -6   8        0.68        0.75      1.35 o 
  -9  -6   8        1.71        1.74      1.15 o 
  -8  -6   8        0.76       -0.31      0.85 o 
  -7  -6   8        0.11        0.29      0.63 o 
  -6  -6   8       78.23       83.16      1.67 o 
  -5  -6   8      565.97      565.53      6.84 o 
  -4  -6   8       75.16       72.06      1.45 o 
  -3  -6   8      210.98      217.48      3.16 o 
  -2  -6   8       77.40       79.20      1.34 o 
  -1  -6   8        0.07       -0.21      0.39 o 
   0  -6   8        0.08        0.36      0.30 o 
   1  -6   8       41.85       42.64      1.30 o 
   2  -6   8        1.91       -0.52      0.52 o 
   3  -6   8       48.57       46.26      1.79 o 
   4  -6   8       31.45       30.96      1.71 o 
   5  -6   8       57.20       64.21      2.35 o 
   6  -6   8       42.24       43.83      2.04 o 
   7  -6   8        4.68        6.44      1.77 o 
   8  -6   8        3.65        3.98      1.78 o 
   9  -6   8        0.00        3.28      4.36 o 
 -11  -5   8       10.14        8.13      3.82 o 
 -10  -5   8       35.36       35.42      2.83 o 
  -9  -5   8       18.06       14.09      1.44 o 
  -8  -5   8        0.33        1.31      0.98 o 
  -7  -5   8       10.19        9.70      0.75 o 
  -6  -5   8        7.04        5.29      0.56 o 
  -5  -5   8        1.55        1.08      0.37 o 
  -4  -5   8       73.03       78.86      1.35 o 
  -3  -5   8       11.92       12.99      0.50 o 
  -2  -5   8       86.96       91.89      1.96 o 
  -1  -5   8        1.27        0.43      0.37 o 
   0  -5   8       36.18       43.98      1.14 o 
   1  -5   8        1.87        0.82      0.40 o 
   2  -5   8      198.30      203.80      4.16 o 
   3  -5   8       12.24        9.80      0.75 o 
   4  -5   8        8.19        5.51      1.05 o 
   5  -5   8        0.49        0.22      0.85 o 
   6  -5   8        0.24        0.26      1.15 o 
   7  -5   8        0.76       -0.61      1.28 o 
   8  -5   8        8.24        8.63      2.00 o 
   9  -5   8        6.01        7.08      2.13 o 
 -12  -4   8        8.54        6.62      1.96 o 
 -11  -4   8       21.91       25.61      6.04 o 
 -10  -4   8        7.95        8.60      1.74 o 
  -9  -4   8        1.13        2.69      0.89 o 
  -8  -4   8       84.09       92.42      2.34 o 
  -7  -4   8       31.13       35.91      1.15 o 
  -6  -4   8       76.02       74.36      1.33 o 
  -5  -4   8       11.26       11.45      0.53 o 
  -4  -4   8       98.18       84.66      1.30 o 
  -3  -4   8        5.34       10.50      0.43 o 
  -2  -4   8       52.07       43.79      1.36 o 
  -1  -4   8      140.21      142.60      1.82 o 
   0  -4   8      100.90      114.30      1.73 o 
   1  -4   8       50.53       55.79      1.29 o 
   2  -4   8      117.08      109.74      2.24 o 
   3  -4   8        0.81        0.88      0.64 o 
   4  -4   8      178.42      168.13      5.15 o 
   5  -4   8       19.95       16.90      1.42 o 
   6  -4   8        2.55        2.38      0.96 o 
   7  -4   8        5.90        6.55      1.19 o 
   8  -4   8       27.97       29.53      2.83 o 
   9  -4   8        4.55        6.02      2.08 o 
 -12  -3   8        1.50        3.12      1.63 o 
 -11  -3   8        0.26       -0.40      1.36 o 
 -10  -3   8       28.93       38.75      1.96 o 
  -9  -3   8       32.25       34.35      1.31 o 
  -8  -3   8       26.88       35.95      1.25 o 
  -7  -3   8       22.77       29.16      0.91 o 
  -6  -3   8       21.17       27.97      0.80 o 
  -5  -3   8       24.37       26.55      0.68 o 
  -4  -3   8       19.40       18.45      0.45 o 
  -3  -3   8        0.00        0.43      0.20 o 
  -2  -3   8        5.64        5.02      0.26 o 
  -1  -3   8        9.64       10.51      0.42 o 
   0  -3   8      255.66      237.67      3.36 o 
   1  -3   8       33.99       29.57      0.98 o 
   2  -3   8       27.64       26.33      0.96 o 
   3  -3   8       47.43       41.58      1.14 o 
   4  -3   8      323.35      320.64      5.30 o 
   5  -3   8      133.04      142.16      3.60 o 
   6  -3   8        3.70        3.54      1.01 o 
   7  -3   8        8.39       10.99      1.37 o 
   8  -3   8        6.12        6.37      1.34 o 
 -12  -2   8        1.64        3.06      1.57 o 
 -11  -2   8        0.34        0.31      2.45 o 
 -10  -2   8       12.84       12.93      1.09 o 
  -9  -2   8        5.26        3.88      0.63 o 
  -8  -2   8       62.27       54.63      1.19 o 
  -7  -2   8        0.22        0.06      0.33 o 
  -6  -2   8        3.18        5.04      0.39 o 
  -5  -2   8       47.21       40.36      1.21 o 
  -4  -2   8        3.42        5.88      0.45 o 
  -3  -2   8        8.46       11.03      0.53 o 
  -2  -2   8       80.26       92.91      1.63 o 
  -1  -2   8        0.13        1.40      0.47 o 
   0  -2   8      283.60      272.30      3.42 o 
   1  -2   8      340.68      339.87      5.09 o 
   2  -2   8      249.42      254.57      4.52 o 
   3  -2   8       52.53       48.64      1.19 o 
   4  -2   8      348.05      342.80      5.61 o 
   5  -2   8       12.32       11.16      1.28 o 
   6  -2   8        0.19        0.51      0.89 o 
   7  -2   8        0.10        0.55      0.98 o 
   8  -2   8        1.20        0.42      1.09 o 
 -13  -1   8        0.01       -0.13      1.46 o 
 -12  -1   8        0.00        0.42      1.35 o 
 -11  -1   8        3.07        5.27      1.00 o 
 -10  -1   8        4.04        2.13      0.67 o 
  -9  -1   8        3.53        3.71      0.70 o 
  -8  -1   8        9.99        8.13      0.60 o 
  -7  -1   8        2.67        2.42      0.61 o 
  -6  -1   8        1.53        0.83      0.47 o 
  -5  -1   8       83.90       96.40      1.92 o 
  -4  -1   8      139.32      153.01      2.33 o 
  -3  -1   8      262.09      245.19      3.36 o 
  -2  -1   8      114.82      104.99      1.84 o 
  -1  -1   8       24.01       23.06      1.09 o 
   0  -1   8     1236.89     1288.25     12.29 o 
   1  -1   8        6.06        5.70      0.44 o 
   2  -1   8        3.70        2.13      0.36 o 
   3  -1   8       88.22       97.16      1.62 o 
   4  -1   8       92.76       84.25      2.42 o 
   5  -1   8       16.21       20.90      1.75 o 
   6  -1   8        4.48        3.52      1.06 o 
   7  -1   8        0.69        0.34      0.99 o 
   8  -1   8        1.44        1.34      1.80 o 
 -13   0   8        2.10        3.15      1.67 o 
 -12   0   8        0.36       -0.35      0.92 o 
 -11   0   8        3.21        3.60      0.93 o 
 -10   0   8        4.16        7.79      0.81 o 
  -9   0   8        0.20       -0.09      0.57 o 
  -8   0   8        0.02        1.55      0.88 o 
  -7   0   8       67.43       64.23      1.88 o 
  -6   0   8       21.62       21.16      1.05 o 
  -5   0   8       94.85      114.29      2.06 o 
  -4   0   8      154.18      159.53      2.50 o 
  -3   0   8        1.73        2.69      0.34 o 
  -2   0   8       68.00       76.13      1.75 o 
  -1   0   8       28.05       30.60      1.14 o 
   0   0   8        1.36        0.66      0.49 o 
   1   0   8       16.75       13.43      0.86 o 
   2   0   8       25.38       26.24      0.88 o 
   3   0   8       20.70       16.75      0.88 o 
   4   0   8       15.82       13.91      0.94 o 
   5   0   8        3.54        2.73      0.99 o 
   6   0   8        9.30        7.10      1.20 o 
   7   0   8        0.48       -0.71      1.13 o 
   8   0   8        0.13       -1.70      1.83 o 
 -13   1   8        3.97        3.55      2.87 o 
 -12   1   8       20.25       24.09      1.63 o 
 -11   1   8       13.97       15.81      1.05 o 
 -10   1   8        0.03        0.37      0.62 o 
  -9   1   8       59.90       71.40      1.81 o 
  -8   1   8       12.59       11.31      1.29 o 
  -7   1   8        0.27        0.56      0.51 o 
  -6   1   8       36.59       34.92      1.14 o 
  -5   1   8       63.02       65.05      2.37 o 
  -4   1   8        6.48        5.66      0.70 o 
  -3   1   8       28.08       25.21      2.05 o 
  -2   1   8        1.95        1.23      0.40 o 
  -1   1   8       14.36       18.43      1.14 o 
   0   1   8        0.40        0.32      0.44 o 
   1   1   8       48.78       39.35      1.02 o 
   2   1   8        0.86        1.01      0.44 o 
   3   1   8        8.14        6.86      0.60 o 
   4   1   8        0.05        0.15      0.56 o 
   5   1   8       14.24       15.79      1.45 o 
   6   1   8        0.03       -0.88      0.88 o 
   7   1   8        2.66        0.92      3.01 o 
 -13   2   8        0.55       -0.27      1.53 o 
 -12   2   8        4.99        5.23      1.11 o 
 -11   2   8       30.76       26.37      1.36 o 
 -10   2   8       18.86       17.42      1.28 o 
  -9   2   8      106.22      112.33      3.82 o 
  -8   2   8       79.05       69.25      2.65 o 
  -7   2   8        0.41        0.60      0.50 o 
  -6   2   8        5.14        4.08      0.52 o 
  -5   2   8       58.18       65.50      2.44 o 
  -4   2   8       41.13       40.01      1.50 o 
  -3   2   8       10.57       11.19      1.66 o 
  -2   2   8        2.19        1.66      0.38 o 
  -1   2   8        7.99        6.44      0.60 o 
   0   2   8        3.75        5.06      0.64 o 
   1   2   8        2.41        1.35      0.38 o 
   2   2   8       76.05       69.25      1.41 o 
   3   2   8        0.49        0.47      0.67 o 
   4   2   8        6.17        6.32      0.97 o 
   5   2   8        3.61        3.15      1.15 o 
   6   2   8        1.20        0.29      1.43 o 
   7   2   8       10.92        8.93      1.89 o 
 -13   3   8       10.40        9.04      1.33 o 
 -12   3   8        0.00        0.50      0.86 o 
 -11   3   8        2.56        1.26      0.64 o 
 -10   3   8        9.46        8.36      1.53 o 
  -9   3   8       17.26       19.47      1.85 o 
  -8   3   8       33.83       37.95      2.84 o 
  -7   3   8        0.16        1.28      0.87 o 
  -6   3   8        5.18        5.45      1.85 o 
  -5   3   8       12.50       10.79      2.14 o 
  -4   3   8       23.03       24.50      1.20 o 
  -3   3   8       21.71       23.82      1.80 o 
  -2   3   8       17.25       15.14      0.77 o 
  -1   3   8       11.71       12.94      0.64 o 
   0   3   8        2.32        2.22      0.54 o 
   1   3   8        9.84        6.95      0.47 o 
   2   3   8       78.16       65.70      1.39 o 
   3   3   8       21.67       17.64      0.96 o 
   4   3   8        0.65        0.29      0.69 o 
   5   3   8        0.28       -0.84      0.84 o 
   6   3   8        0.01       -0.46      1.03 o 
 -12   4   8        0.05        0.25      0.70 o 
 -11   4   8        0.67        0.37      0.57 o 
 -10   4   8        0.79        0.27      1.14 o 
  -9   4   8        6.90       11.92      1.51 o 
  -8   4   8        1.58        0.32      0.81 o 
  -7   4   8        0.59        2.28      0.71 o 
  -6   4   8       25.07       29.34      3.37 o 
  -5   4   8        2.48        4.01      1.01 o 
  -4   4   8        4.75        6.87      1.01 o 
  -3   4   8       94.72       96.23      2.07 o 
  -2   4   8      418.91      423.81      6.46 o 
  -1   4   8       88.64       86.78      2.50 o 
   0   4   8        0.14       -0.63      0.75 o 
   1   4   8        9.84        9.19      0.57 o 
   2   4   8       31.27       26.40      1.12 o 
   3   4   8        1.72        1.92      0.72 o 
   4   4   8        3.91        3.52      1.07 o 
   5   4   8        0.17       -0.87      0.95 o 
   6   4   8        0.13       -0.27      1.09 o 
 -12   5   8        0.06       -0.69      0.69 o 
 -11   5   8        4.64        5.23      0.84 o 
 -10   5   8        1.25        1.40      1.21 o 
  -9   5   8        7.11        8.95      2.64 o 
  -8   5   8       20.43       16.06      1.25 o 
  -7   5   8       12.07        8.77      0.90 o 
  -6   5   8        8.13        7.89      1.17 o 
  -5   5   8       12.85        9.50      1.41 o 
  -4   5   8       13.87       12.22      0.66 o 
  -3   5   8       52.57       46.87      1.76 o 
  -2   5   8      236.08      230.42      5.77 o 
  -1   5   8       24.18       24.68      1.84 o 
   0   5   8       47.18       42.69      1.05 o 
   1   5   8        0.01        0.55      0.48 o 
   2   5   8        0.14       -0.24      0.53 o 
   3   5   8        1.12        1.65      0.76 o 
   4   5   8       14.67       13.27      1.55 o 
   5   5   8        1.43       -0.39      1.08 o 
 -12   6   8        0.10       -0.70      0.70 o 
 -11   6   8        1.23        0.21      0.54 o 
 -10   6   8        2.67        1.87      1.32 o 
  -9   6   8        1.88        2.49      1.20 o 
  -8   6   8        4.53        6.12      1.14 o 
  -7   6   8       10.34        9.35      1.21 o 
  -6   6   8      100.65       83.85      3.60 o 
  -5   6   8        0.34       -0.58      0.98 o 
  -4   6   8        4.55        4.42      0.87 o 
  -3   6   8        3.23        3.27      0.79 o 
  -2   6   8        0.91        2.46      0.79 o 
  -1   6   8        0.03        0.04      0.96 o 
   0   6   8        0.38        0.22      0.42 o 
   1   6   8        8.07        8.55      0.85 o 
   2   6   8        0.98       -0.64      0.68 o 
   3   6   8        0.67        0.74      0.99 o 
   4   6   8        0.45        1.00      1.10 o 
 -11   7   8        0.37       -0.55      0.55 o 
 -10   7   8        7.41       14.42      1.99 o 
  -9   7   8        0.01        0.03      1.17 o 
  -8   7   8        0.32       -0.25      1.03 o 
  -7   7   8        0.06        1.13      0.75 o 
  -6   7   8        5.80        6.17      1.07 o 
  -5   7   8        2.63        1.20      0.81 o 
  -4   7   8        1.15        1.57      0.92 o 
  -3   7   8        6.81        4.07      0.93 o 
  -2   7   8        0.21       -0.09      0.80 o 
  -1   7   8        1.22        1.97      0.55 o 
   0   7   8        5.52        4.53      0.63 o 
   1   7   8        0.31        1.39      0.60 o 
   2   7   8        0.03        0.67      0.76 o 
   3   7   8        0.75       -0.91      1.07 o 
 -11   8   8        3.18        5.11      2.43 o 
 -10   8   8        0.51       -0.34      2.47 o 
  -9   8   8        8.62       10.17      1.79 o 
  -8   8   8        0.27        0.28      1.49 o 
  -7   8   8        0.91        2.09      0.90 o 
  -6   8   8        0.56       -0.32      0.77 o 
  -5   8   8        0.21       -0.65      1.66 o 
  -4   8   8        1.76        1.11      1.01 o 
  -3   8   8        0.02       -0.76      0.76 o 
  -2   8   8        2.87        2.49      0.98 o 
  -1   8   8        2.30        2.94      0.58 o 
   0   8   8        3.25        3.77      1.05 o 
   1   8   8        0.68        0.71      0.79 o 
   2   8   8        0.39       -0.87      1.08 o 
 -10   9   8        3.46        1.69      2.98 o 
  -9   9   8        5.78        4.50      3.15 o 
  -8   9   8        2.16        6.18      3.09 o 
  -7   9   8       21.19       29.06      4.38 o 
  -6   9   8        1.92        1.59      1.83 o 
  -5   9   8        1.25        2.75      1.13 o 
  -4   9   8        8.60       11.66      1.56 o 
  -3   9   8        0.06       -0.25      1.35 o 
  -2   9   8        4.56        5.98      0.75 o 
  -1   9   8        0.44       -0.50      0.50 o 
   0   9   8        0.56       -0.25      0.99 o 
   1   9   8        5.02        5.50      1.21 o 
  -8  10   8        1.11       -0.28      2.70 o 
  -5  10   8       14.78       22.00      2.19 o 
  -4  10   8        4.35        8.61      1.63 o 
  -3  10   8        0.22        0.48      0.60 o 
  -2  10   8        0.04       -0.64      0.64 o 
  -1  10   8        0.40        0.70      0.93 o 
  -3 -14   9        0.21        1.92      1.73 o 
  -2 -14   9        0.25       -1.14      2.78 o 
  -1 -14   9        0.28        0.65      2.28 o 
   0 -14   9        4.05        4.09      1.87 o 
   1 -14   9        2.97        4.27      1.94 o 
   2 -14   9       32.74       41.34      3.44 o 
   3 -14   9        0.52       -1.73      1.73 o 
  -5 -13   9        0.07       -0.89      1.33 o 
  -4 -13   9        0.00       -0.94      1.52 o 
  -3 -13   9        3.06        1.52      2.64 o 
  -2 -13   9        2.47        1.11      1.58 o 
  -1 -13   9        1.01        3.35      1.62 o 
   0 -13   9        0.69       -0.16      1.51 o 
   1 -13   9       33.11       32.77      2.88 o 
   2 -13   9        2.96        3.53      1.81 o 
   3 -13   9        0.96        2.59      1.97 o 
   4 -13   9        0.06       -0.26      1.38 o 
   5 -13   9        4.88        6.64      1.66 o 
  -6 -12   9        0.01       -1.21      1.28 o 
  -5 -12   9        0.81       -0.80      1.20 o 
  -4 -12   9        0.13       -1.31      1.31 o 
  -3 -12   9        7.31        5.15      1.69 o 
  -2 -12   9        6.53        7.59      1.78 o 
  -1 -12   9        2.57        0.98      1.39 o 
   0 -12   9        1.26        1.99      1.49 o 
   1 -12   9        1.45        1.49      1.46 o 
   2 -12   9        3.58        1.29      1.49 o 
   3 -12   9        0.02       -1.09      1.09 o 
   4 -12   9        0.02       -0.24      1.20 o 
   5 -12   9        1.31        1.00      1.61 o 
   6 -12   9        0.70        2.95      1.85 o 
  -7 -11   9        8.83       13.12      1.80 o 
  -6 -11   9        4.39        3.54      1.44 o 
  -5 -11   9        0.18       -1.09      1.09 o 
  -4 -11   9        0.43       -0.35      1.33 o 
  -3 -11   9        3.59        1.63      1.39 o 
  -2 -11   9        1.72        2.73      1.45 o 
  -1 -11   9        2.15        1.31      1.24 o 
   0 -11   9        0.69        1.17      1.30 o 
   1 -11   9        0.24        1.07      1.31 o 
   2 -11   9        5.50        3.61      1.31 o 
   3 -11   9        1.41        0.86      2.11 o 
   4 -11   9        0.72       -0.01      1.40 o 
   5 -11   9        0.01       -1.11      1.57 o 
   6 -11   9        4.76        2.94      1.76 o 
   7 -11   9        0.49        0.36      2.36 o 
  -8 -10   9        8.45       16.46      2.16 o 
  -7 -10   9        0.25        1.35      1.24 o 
  -6 -10   9        3.08        4.70      1.44 o 
  -5 -10   9        4.51        2.43      1.12 o 
  -4 -10   9        0.04       -0.68      1.19 o 
  -3 -10   9        0.12       -0.29      1.14 o 
  -2 -10   9        0.17       -0.82      2.22 o 
  -1 -10   9       12.24       11.38      1.66 o 
   0 -10   9        0.10       -0.83      0.83 o 
   1 -10   9        4.04        4.06      1.33 o 
   2 -10   9        0.61       -0.13      0.78 o 
   3 -10   9        0.01       -0.76      1.74 o 
   4 -10   9        2.94        3.32      1.74 o 
   5 -10   9        3.04        2.19      2.14 o 
   6 -10   9        1.29        1.09      1.65 o 
   7 -10   9        0.07        0.63      1.71 o 
  -9  -9   9        1.12        1.90      1.63 o 
  -8  -9   9        2.02        2.00      1.29 o 
  -7  -9   9        1.33        0.75      1.12 o 
  -6  -9   9        8.39       12.24      2.12 o 
  -5  -9   9        0.62        0.39      0.99 o 
  -4  -9   9       11.80       14.27      1.71 o 
  -3  -9   9        1.35        6.17      1.39 o 
  -2  -9   9       14.77       14.11      1.73 o 
  -1  -9   9        2.09        2.87      1.10 o 
   0  -9   9       58.43       59.35      2.10 o 
   1  -9   9        1.86        2.44      0.88 o 
   2  -9   9        0.12       -0.84      1.05 o 
   3  -9   9        1.17        0.10      1.32 o 
   4  -9   9        8.00        7.75      2.39 o 
   5  -9   9        2.88        1.66      1.39 o 
   6  -9   9       19.71       14.67      2.14 o 
   7  -9   9        5.05        3.95      1.84 o 
 -10  -8   9        0.12       -1.41      1.41 o 
  -9  -8   9        1.16       -0.15      1.39 o 
  -8  -8   9        0.01       -0.38      0.96 o 
  -7  -8   9        0.46        0.11      0.96 o 
  -6  -8   9       15.50       12.23      1.60 o 
  -5  -8   9        5.79        3.47      1.12 o 
  -4  -8   9        0.28       -0.48      0.84 o 
  -3  -8   9        4.13        2.76      0.83 o 
  -2  -8   9        0.01       -0.59      0.59 o 
  -1  -8   9      353.30      367.92      4.80 o 
   0  -8   9        5.50        4.30      0.78 o 
   1  -8   9       31.03       36.92      1.81 o 
   2  -8   9      146.82      151.53      4.83 o 
   3  -8   9       24.61       32.28      2.67 o 
   4  -8   9        4.14        3.29      1.04 o 
   5  -8   9       30.16       32.29      1.92 o 
   6  -8   9        0.14        0.43      1.41 o 
   7  -8   9        2.39        2.37      1.70 o 
   8  -8   9        2.35        4.81      1.86 o 
 -10  -7   9        0.00        1.27      1.57 o 
  -9  -7   9        0.02       -0.15      1.31 o 
  -8  -7   9        1.11        2.07      1.03 o 
  -7  -7   9        4.47        2.98      1.01 o 
  -6  -7   9        0.00        0.28      0.70 o 
  -5  -7   9      233.22      244.65      4.93 o 
  -4  -7   9      522.25      527.27      7.01 o 
  -3  -7   9       24.37       17.76      0.89 o 
  -2  -7   9        9.29        7.08      0.59 o 
  -1  -7   9        4.60        7.02      0.73 o 
   0  -7   9       39.10       40.90      1.27 o 
   1  -7   9      304.99      311.43      4.59 o 
   2  -7   9       27.76       30.27      1.30 o 
   3  -7   9      171.63      165.77      7.95 o 
   4  -7   9      153.37      165.13      4.02 o 
   5  -7   9        9.62       14.74      2.07 o 
   6  -7   9        4.15        2.76      1.58 o 
   7  -7   9       16.88       20.02      2.50 o 
   8  -7   9        3.45        4.89      2.84 o 
 -11  -6   9        0.06       -1.18      1.39 o 
 -10  -6   9        6.03        5.43      1.73 o 
  -9  -6   9       13.99       17.82      2.12 o 
  -8  -6   9        1.41        0.87      0.96 o 
  -7  -6   9        3.50        1.30      0.70 o 
  -6  -6   9       59.68       60.85      1.31 o 
  -5  -6   9       97.03      112.29      1.80 o 
  -4  -6   9      142.51      134.40      1.94 o 
  -3  -6   9        2.50        3.87      0.50 o 
  -2  -6   9        2.79        3.09      0.43 o 
  -1  -6   9        8.44        6.93      0.59 o 
   0  -6   9       10.41        8.99      0.65 o 
   1  -6   9       37.11       38.74      2.10 o 
   2  -6   9       30.60       30.06      1.35 o 
   3  -6   9      157.45      167.88      3.36 o 
   4  -6   9        1.82        2.57      1.00 o 
   5  -6   9        5.83        7.12      1.16 o 
   6  -6   9       21.64       24.06      1.73 o 
   7  -6   9       21.93       29.28      2.80 o 
   8  -6   9        2.18        5.04      2.03 o 
 -11  -5   9        4.80        2.80      1.71 o 
 -10  -5   9        0.97        1.52      1.43 o 
  -9  -5   9       35.91       41.87      5.76 o 
  -8  -5   9       86.28       72.92      2.05 o 
  -7  -5   9        0.00       -0.47      0.47 o 
  -6  -5   9       13.36       12.71      0.65 o 
  -5  -5   9        0.22       -0.35      0.35 o 
  -4  -5   9       21.22       17.38      0.65 o 
  -3  -5   9       60.25       51.89      0.99 o 
  -2  -5   9        0.86        1.01      0.40 o 
  -1  -5   9       37.01       34.18      1.02 o 
   0  -5   9       48.99       41.88      1.16 o 
   1  -5   9      100.37       99.75      1.94 o 
   2  -5   9        0.62        1.47      0.62 o 
   3  -5   9        4.19        3.60      0.81 o 
   4  -5   9        0.21        0.68      0.99 o 
   5  -5   9       42.80       41.98      2.06 o 
   6  -5   9       24.05       25.81      1.80 o 
   7  -5   9        1.73       -0.81      1.49 o 
   8  -5   9       27.94       27.49      3.15 o 
 -12  -4   9        4.69        1.11      1.38 o 
 -11  -4   9       13.22       14.97      1.83 o 
 -10  -4   9        3.13        6.03      1.31 o 
  -9  -4   9       64.40       64.19      2.01 o 
  -8  -4   9       48.66       56.82      1.94 o 
  -7  -4   9        0.14       -0.12      0.45 o 
  -6  -4   9      128.80      113.55      1.84 o 
  -5  -4   9        3.72        4.15      0.41 o 
  -4  -4   9       44.30       38.59      1.30 o 
  -3  -4   9        0.04       -0.25      0.25 o 
  -2  -4   9      214.78      204.06      2.96 o 
  -1  -4   9        1.05        0.80      0.34 o 
   0  -4   9        0.50        0.64      0.38 o 
   1  -4   9      157.47      134.73      2.33 o 
   2  -4   9      222.29      208.20      3.03 o 
   3  -4   9        8.48        9.57      0.81 o 
   4  -4   9      127.94      133.69      3.52 o 
   5  -4   9       44.50       47.04      2.15 o 
   6  -4   9        0.04       -0.47      0.91 o 
   7  -4   9       18.51       17.59      1.68 o 
   8  -4   9        2.48        0.27      1.65 o 
 -12  -3   9       10.92       14.01      2.15 o 
 -11  -3   9        2.48        2.29      1.24 o 
 -10  -3   9       55.41       58.15      2.02 o 
  -9  -3   9       54.56       71.71      1.77 o 
  -8  -3   9        6.81        9.33      0.75 o 
  -7  -3   9      161.53      166.45      2.39 o 
  -6  -3   9      268.63      257.33      3.66 o 
  -5  -3   9       13.15       11.33      0.44 o 
  -4  -3   9      367.67      360.02      3.71 o 
  -3  -3   9       29.23       27.98      0.54 o 
  -2  -3   9       63.14       72.30      1.00 o 
  -1  -3   9       21.63       20.43      0.73 o 
   0  -3   9       34.68       41.59      1.48 o 
   1  -3   9       34.76       40.59      1.13 o 
   2  -3   9       31.31       28.56      0.89 o 
   3  -3   9       11.36        9.75      0.79 o 
   4  -3   9       60.23       58.77      1.92 o 
   5  -3   9       88.02       83.51      3.79 o 
   6  -3   9        5.60        3.93      1.09 o 
   7  -3   9        1.34        1.80      1.14 o 
   8  -3   9        0.01        1.24      2.25 o 
 -12  -2   9        0.02        2.00      1.45 o 
 -11  -2   9        8.95       10.08      1.23 o 
 -10  -2   9        6.30        8.60      0.83 o 
  -9  -2   9        2.49        2.95      0.83 o 
  -8  -2   9       53.85       59.56      1.42 o 
  -7  -2   9       30.33       34.26      1.40 o 
  -6  -2   9        4.86        8.24      0.77 o 
  -5  -2   9       85.51       88.20      1.69 o 
  -4  -2   9      238.49      253.24      3.61 o 
  -3  -2   9       15.47       17.83      0.73 o 
  -2  -2   9       25.68       27.16      1.09 o 
  -1  -2   9        0.26        1.71      0.22 o 
   0  -2   9      199.77      225.66      3.21 o 
   1  -2   9        5.53        5.44      0.40 o 
   2  -2   9       16.05       16.60      0.68 o 
   3  -2   9       78.92       75.40      2.18 o 
   4  -2   9        0.13       -0.17      0.72 o 
   5  -2   9        5.35        3.85      1.44 o 
   6  -2   9        5.75        8.36      1.26 o 
   7  -2   9        5.62        6.36      1.54 o 
   8  -2   9        0.69       -0.70      1.38 o 
 -13  -1   9        0.01       -0.73      1.57 o 
 -12  -1   9        0.62       -1.18      1.39 o 
 -11  -1   9        2.38        3.46      0.98 o 
 -10  -1   9        0.08        0.20      0.64 o 
  -9  -1   9       12.33       12.89      0.81 o 
  -8  -1   9       15.05       19.65      1.09 o 
  -7  -1   9      100.29      112.97      2.42 o 
  -6  -1   9      144.94      167.59      3.00 o 
  -5  -1   9       30.44       31.99      1.74 o 
  -4  -1   9        7.44        7.21      0.70 o 
  -3  -1   9       44.22       43.44      1.78 o 
  -2  -1   9      148.29      135.72      2.85 o 
  -1  -1   9        7.90        6.86      0.73 o 
   0  -1   9        0.04        0.00      0.22 o 
   1  -1   9       66.67       59.63      1.41 o 
   2  -1   9        5.42        8.40      0.61 o 
   3  -1   9       32.19       29.20      1.07 o 
   4  -1   9        4.99        6.39      0.78 o 
   5  -1   9        3.69        3.46      1.05 o 
   6  -1   9        4.86        4.65      1.37 o 
   7  -1   9        0.32        0.01      1.32 o 
 -13   0   9        0.20       -0.17      1.69 o 
 -12   0   9       10.00        7.48      1.34 o 
 -11   0   9       74.25       77.97      2.10 o 
 -10   0   9       24.88       26.19      1.53 o 
  -9   0   9        5.49        3.34      0.84 o 
  -8   0   9        0.03        1.18      0.91 o 
  -7   0   9        6.28        5.30      0.73 o 
  -6   0   9       28.78       31.84      1.54 o 
  -5   0   9       44.92       46.28      1.16 o 
  -4   0   9       31.78       31.09      0.84 o 
  -3   0   9       42.78       33.59      1.96 o 
  -2   0   9       30.29       29.81      1.41 o 
  -1   0   9       58.45       50.32      1.44 o 
   0   0   9        0.23       -0.13      0.29 o 
   1   0   9       32.20       37.10      0.93 o 
   2   0   9       71.94       73.75      1.48 o 
   3   0   9       52.27       51.15      1.33 o 
   4   0   9        0.02        0.47      0.89 o 
   5   0   9       20.90       21.10      1.65 o 
   6   0   9        1.69        2.74      1.13 o 
   7   0   9       10.54       13.40      1.96 o 
 -13   1   9        0.66        0.33      1.52 o 
 -12   1   9        5.07        3.99      1.06 o 
 -11   1   9       55.21       58.69      1.84 o 
 -10   1   9       53.68       60.55      1.58 o 
  -9   1   9        0.77        0.28      1.24 o 
  -8   1   9       30.41       31.72      1.92 o 
  -7   1   9        4.43        7.40      0.88 o 
  -6   1   9       11.03        9.08      0.62 o 
  -5   1   9       10.10        9.95      1.11 o 
  -4   1   9       17.52       14.15      1.73 o 
  -3   1   9       70.02       67.89      1.28 o 
  -2   1   9        0.01        0.44      0.39 o 
  -1   1   9        4.38        4.01      0.59 o 
   0   1   9        0.37       -0.39      0.51 o 
   1   1   9        2.72        1.74      0.43 o 
   2   1   9       54.59       48.69      1.34 o 
   3   1   9        0.09       -0.45      0.52 o 
   4   1   9       26.59       26.45      1.66 o 
   5   1   9       15.21       13.45      1.41 o 
   6   1   9        3.07        3.22      1.20 o 
   7   1   9       23.05       24.84      2.50 o 
 -13   2   9        1.55        1.17      1.02 o 
 -12   2   9        2.12        1.54      0.89 o 
 -11   2   9        0.00        0.17      0.62 o 
 -10   2   9        0.59        0.12      1.16 o 
  -9   2   9        4.71        1.66      1.94 o 
  -8   2   9        0.07       -0.67      0.90 o 
  -7   2   9       25.31       28.93      1.53 o 
  -6   2   9       25.81       24.62      2.87 o 
  -5   2   9       28.43       24.90      1.65 o 
  -4   2   9        2.44        2.66      0.65 o 
  -3   2   9        7.48        7.34      0.94 o 
  -2   2   9        0.12       -0.14      0.40 o 
  -1   2   9        4.48        6.13      1.04 o 
   0   2   9       12.84       13.19      0.94 o 
   1   2   9        1.04        0.52      0.42 o 
   2   2   9       70.44       63.16      1.58 o 
   3   2   9       16.91       14.35      1.10 o 
   4   2   9        6.45        7.18      1.39 o 
   5   2   9        0.28       -1.10      1.10 o 
   6   2   9        0.56       -0.94      1.06 o 
 -12   3   9        0.63        1.07      0.72 o 
 -11   3   9        4.71        4.50      1.06 o 
 -10   3   9       13.87        8.80      1.48 o 
  -9   3   9        0.02       -0.11      0.95 o 
  -8   3   9        0.01        0.35      1.49 o 
  -7   3   9       16.18       14.80      1.13 o 
  -6   3   9        9.81        8.15      2.19 o 
  -5   3   9       16.66       21.25      2.81 o 
  -4   3   9        8.79       10.39      0.87 o 
  -3   3   9       94.56       98.16      1.82 o 
  -2   3   9      139.31      134.44      2.62 o 
  -1   3   9       11.91       14.54      1.13 o 
   0   3   9        0.29       -0.85      0.85 o 
   1   3   9       18.89       18.81      0.88 o 
   2   3   9       55.75       54.69      1.51 o 
   3   3   9        4.59        2.00      0.75 o 
   4   3   9        0.18       -0.67      0.90 o 
   5   3   9        0.21       -0.74      0.95 o 
   6   3   9        0.01       -0.18      1.36 o 
 -12   4   9        0.43       -0.06      0.69 o 
 -11   4   9       20.18       14.06      2.66 o 
 -10   4   9        3.22        3.30      1.25 o 
  -9   4   9       27.46       28.33      2.05 o 
  -8   4   9       30.23       33.95      1.95 o 
  -7   4   9        3.28        2.79      1.18 o 
  -6   4   9        4.32        5.59      1.27 o 
  -5   4   9       20.00       22.27      2.22 o 
  -4   4   9       50.47       53.66      5.00 o 
  -3   4   9        5.12        7.43      0.92 o 
  -2   4   9      322.80      316.60      6.11 o 
  -1   4   9      140.21      135.99      5.31 o 
   0   4   9        8.62        6.44      0.60 o 
   1   4   9        0.12        0.04      0.46 o 
   2   4   9        4.33        4.71      0.75 o 
   3   4   9        1.58        2.45      0.88 o 
   4   4   9        3.15        1.96      1.07 o 
   5   4   9        0.09       -0.96      1.04 o 
 -12   5   9        0.10       -0.20      0.65 o 
 -11   5   9        1.22        2.62      1.48 o 
 -10   5   9        0.12        0.19      1.18 o 
  -9   5   9        2.92        4.08      1.52 o 
  -8   5   9        9.17        9.75      1.06 o 
  -7   5   9        0.05       -0.49      1.47 o 
  -6   5   9       86.30       77.29      3.38 o 
  -5   5   9       15.73       21.73      2.73 o 
  -4   5   9        0.33        0.30      0.58 o 
  -3   5   9        4.71        4.18      0.80 o 
  -2   5   9        0.87       -0.55      0.70 o 
  -1   5   9        2.97        3.43      0.86 o 
   0   5   9        0.95        1.03      0.43 o 
   1   5   9        0.73        0.48      0.52 o 
   2   5   9        0.64        0.01      0.67 o 
   3   5   9        0.00        0.35      0.88 o 
   4   5   9        1.74        1.61      1.14 o 
 -11   6   9        0.07       -0.10      2.11 o 
 -10   6   9        0.00       -1.32      1.32 o 
  -9   6   9        0.24        0.31      1.08 o 
  -8   6   9        7.74       12.07      1.15 o 
  -7   6   9        0.62        0.40      2.28 o 
  -6   6   9        6.44        6.84      0.89 o 
  -5   6   9        0.21       -0.17      1.04 o 
  -4   6   9        0.01       -0.36      0.66 o 
  -3   6   9        0.02        0.42      0.77 o 
  -2   6   9        3.59        4.68      0.93 o 
  -1   6   9        1.09        1.20      0.88 o 
   0   6   9        0.39        0.36      0.48 o 
   1   6   9        0.76        0.53      0.57 o 
   2   6   9        0.00        0.59      0.74 o 
   3   6   9        0.63        1.95      1.12 o 
 -11   7   9        1.73        5.06      2.75 o 
 -10   7   9        1.91        0.28      2.47 o 
  -9   7   9        0.48        0.45      2.42 o 
  -8   7   9        0.31       -0.17      2.30 o 
  -7   7   9        1.55        2.28      1.19 o 
  -6   7   9        1.28       -0.55      1.94 o 
  -5   7   9        0.29        0.94      0.86 o 
  -4   7   9        7.40        6.36      1.13 o 
  -3   7   9        1.90        0.52      0.90 o 
  -2   7   9        0.49       -0.08      0.84 o 
  -1   7   9        9.45        7.81      0.61 o 
   0   7   9        3.46        3.53      0.64 o 
   1   7   9        0.05       -0.33      0.75 o 
   2   7   9        0.21        1.60      0.89 o 
 -10   8   9        0.87        2.75      3.09 o 
  -9   8   9        3.53        2.59      2.75 o 
  -8   8   9        1.08        7.70      3.09 o 
  -7   8   9        1.74        3.17      1.46 o 
  -6   8   9        1.39        2.47      1.52 o 
  -5   8   9        0.20        0.28      1.46 o 
  -4   8   9        4.24        4.35      1.16 o 
  -3   8   9        0.05        0.58      0.90 o 
  -2   8   9        1.59        2.21      0.99 o 
  -1   8   9        0.00       -0.24      0.47 o 
   0   8   9        4.92        4.57      0.93 o 
   1   8   9       13.14       18.43      1.42 o 
  -9   9   9        1.05        3.26      3.04 o 
  -8   9   9        0.06       -0.51      2.75 o 
  -6   9   9        0.76        1.69      1.69 o 
  -5   9   9        0.05       -0.73      1.57 o 
  -4   9   9        2.23        4.85      1.33 o 
  -3   9   9        2.19        3.51      1.31 o 
  -2   9   9        0.20       -0.71      0.71 o 
  -1   9   9        1.21        1.22      0.67 o 
  -5  10   9        0.02        0.22      1.85 o 
  -4  10   9        6.55       14.28      2.87 o 
  -2 -14  10        0.40        0.13      1.71 o 
  -1 -14  10        2.41        2.90      1.87 o 
   0 -14  10        0.31        0.73      1.77 o 
   1 -14  10        0.64        2.20      1.89 o 
   2 -14  10        7.42       11.02      2.34 o 
  -5 -13  10        1.15        0.13      1.41 o 
  -4 -13  10        0.95        0.71      2.14 o 
  -3 -13  10        3.52        4.52      1.81 o 
  -2 -13  10        3.63        5.58      1.87 o 
  -1 -13  10        0.43        0.71      1.53 o 
   0 -13  10        4.99        7.46      1.89 o 
   1 -13  10        0.00        0.20      2.61 o 
   2 -13  10        2.68       -0.78      1.60 o 
   3 -13  10        0.36        0.55      1.65 o 
   4 -13  10        6.21       10.58      1.87 o 
  -6 -12  10        1.25        0.96      1.42 o 
  -5 -12  10        0.11       -1.16      1.16 o 
  -4 -12  10        0.55       -0.09      1.40 o 
  -3 -12  10        0.23       -1.20      1.83 o 
  -2 -12  10        6.05        4.57      1.61 o 
  -1 -12  10        0.21        0.33      1.39 o 
   0 -12  10        1.55        2.96      1.49 o 
   1 -12  10        0.60        1.84      1.46 o 
   2 -12  10        1.47        1.29      2.65 o 
   3 -12  10        1.45        1.96      1.30 o 
   4 -12  10        0.19        1.07      2.08 o 
   5 -12  10        0.07        0.49      1.79 o 
  -7 -11  10        0.14       -1.12      1.23 o 
  -6 -11  10        0.16       -1.12      1.12 o 
  -5 -11  10        0.15       -0.91      1.27 o 
  -4 -11  10        0.01       -1.48      2.56 o 
  -3 -11  10        9.14        5.82      1.61 o 
  -2 -11  10        2.87        6.43      2.70 o 
  -1 -11  10        5.85        5.86      2.67 o 
   0 -11  10        3.61        2.64      1.91 o 
   1 -11  10        3.66        2.59      1.18 o 
   2 -11  10        0.80       -0.36      1.04 o 
   3 -11  10        1.50        3.43      1.57 o 
   4 -11  10        0.04        1.02      1.49 o 
   5 -11  10        1.61        2.26      1.70 o 
   6 -11  10        0.07        0.20      1.67 o 
  -8 -10  10        4.39        5.25      1.82 o 
  -7 -10  10        0.00       -1.14      1.14 o 
  -6 -10  10        1.56        2.48      1.23 o 
  -5 -10  10        5.97        4.41      1.29 o 
  -4 -10  10        0.05        1.16      1.27 o 
  -3 -10  10        0.73        1.66      1.27 o 
  -2 -10  10        1.46        1.46      1.15 o 
  -1 -10  10       10.79       13.56      1.76 o 
   0 -10  10        3.19        3.76      1.09 o 
   1 -10  10        0.16       -0.82      1.05 o 
   2 -10  10        0.49        0.63      0.94 o 
   3 -10  10        1.83        1.51      1.33 o 
   4 -10  10        5.00        6.24      2.11 o 
   5 -10  10       21.31       29.17      6.13 o 
   6 -10  10        0.03        0.09      1.65 o 
  -9  -9  10        5.04        5.83      1.85 o 
  -8  -9  10        0.04        0.87      1.43 o 
  -7  -9  10       12.33       12.25      1.51 o 
  -6  -9  10       25.37       31.71      2.11 o 
  -5  -9  10        3.18        1.41      1.02 o 
  -4  -9  10        2.20        4.75      1.35 o 
  -3  -9  10        4.40        3.03      1.27 o 
  -2  -9  10       46.79       46.62      3.57 o 
  -1  -9  10        3.73        3.56      0.78 o 
   0  -9  10       48.52       51.00      2.84 o 
   1  -9  10       22.80       23.03      1.56 o 
   2  -9  10        0.09        0.46      0.82 o 
   3  -9  10        0.29        1.39      1.26 o 
   4  -9  10        1.03        0.83      1.34 o 
   5  -9  10        2.12        4.10      1.57 o 
   6  -9  10        4.29        4.89      1.83 o 
   7  -9  10        0.93        1.48      1.77 o 
 -10  -8  10        1.14        2.07      1.73 o 
  -9  -8  10        0.01        0.74      1.42 o 
  -8  -8  10        5.03        7.17      1.70 o 
  -7  -8  10        0.25        0.88      1.03 o 
  -6  -8  10       12.09       10.08      1.41 o 
  -5  -8  10        0.04        2.27      0.99 o 
  -4  -8  10      124.44      120.23      3.15 o 
  -3  -8  10       20.12       20.93      1.42 o 
  -2  -8  10        6.20        5.62      0.71 o 
  -1  -8  10      119.80      130.48      2.75 o 
   0  -8  10        5.16        5.85      0.82 o 
   1  -8  10        0.09        0.26      0.81 o 
   2  -8  10        1.90        1.25      0.83 o 
   3  -8  10        8.60        8.44      1.59 o 
   4  -8  10        1.06        1.50      1.02 o 
   5  -8  10        8.37        6.82      1.73 o 
   6  -8  10        0.61        2.17      1.60 o 
   7  -8  10        0.83        3.17      1.76 o 
 -10  -7  10        0.03       -1.12      1.77 o 
  -9  -7  10        0.53       -0.48      1.27 o 
  -8  -7  10        1.18        3.42      1.41 o 
  -7  -7  10        7.90        6.27      1.14 o 
  -6  -7  10        1.73        4.60      0.71 o 
  -5  -7  10      135.21      141.24      2.57 o 
  -4  -7  10      153.84      155.49      2.82 o 
  -3  -7  10       52.42       57.59      1.25 o 
  -2  -7  10        0.25        0.59      0.51 o 
  -1  -7  10        0.31        0.38      0.50 o 
   0  -7  10       11.40       12.08      0.95 o 
   1  -7  10        3.95        2.14      0.72 o 
   2  -7  10        5.58        3.82      0.96 o 
   3  -7  10        1.89        3.32      0.97 o 
   4  -7  10       40.91       41.00      3.12 o 
   5  -7  10       23.05       20.81      1.68 o 
   6  -7  10        2.08        4.92      1.79 o 
   7  -7  10       31.51       36.13      4.30 o 
 -11  -6  10        1.51        0.18      1.25 o 
 -10  -6  10        0.07       -0.75      1.58 o 
  -9  -6  10        5.42        4.85      1.20 o 
  -8  -6  10       29.80       37.75      2.60 o 
  -7  -6  10       25.44       23.08      1.11 o 
  -6  -6  10        0.04        0.41      0.49 o 
  -5  -6  10        2.64        4.53      0.52 o 
  -4  -6  10       20.73       16.49      0.89 o 
  -3  -6  10        4.80        5.15      0.55 o 
  -2  -6  10       28.69       29.91      1.05 o 
  -1  -6  10        1.07        1.28      0.48 o 
   0  -6  10       51.64       51.11      1.39 o 
   1  -6  10       29.09       29.49      1.19 o 
   2  -6  10       81.50       87.69      2.28 o 
   3  -6  10       47.17       45.85      2.06 o 
   4  -6  10       21.65       23.22      1.70 o 
   5  -6  10       14.36       16.94      1.55 o 
   6  -6  10      106.79      120.86      4.83 o 
   7  -6  10        0.13        3.48      1.82 o 
 -11  -5  10        2.87        2.74      1.34 o 
 -10  -5  10        0.08        0.25      1.04 o 
  -9  -5  10        5.34        4.89      0.92 o 
  -8  -5  10        7.96       11.56      1.11 o 
  -7  -5  10       15.17       11.75      0.73 o 
  -6  -5  10        0.05       -0.24      0.42 o 
  -5  -5  10       28.23       30.72      0.98 o 
  -4  -5  10       34.06       40.21      0.84 o 
  -3  -5  10       10.25        7.80      0.50 o 
  -2  -5  10        2.40        1.35      0.41 o 
  -1  -5  10        5.84        4.98      0.63 o 
   0  -5  10       31.09       31.77      1.47 o 
   1  -5  10        9.98        9.20      0.72 o 
   2  -5  10      300.74      305.37      6.97 o 
   3  -5  10      192.00      200.07      3.85 o 
   4  -5  10       35.15       35.61      2.01 o 
   5  -5  10       15.54       18.81      1.63 o 
   6  -5  10        0.38        0.89      1.08 o 
   7  -5  10        2.94        3.12      1.81 o 
 -12  -4  10        4.15        5.08      1.49 o 
 -11  -4  10        4.73        4.45      1.65 o 
 -10  -4  10        0.10        0.45      1.12 o 
  -9  -4  10       22.28       17.09      1.20 o 
  -8  -4  10       14.71       10.96      1.20 o 
  -7  -4  10        1.23        0.51      0.54 o 
  -6  -4  10        6.49        5.34      0.50 o 
  -5  -4  10        0.06       -0.33      0.33 o 
  -4  -4  10        0.10       -0.32      0.32 o 
  -3  -4  10        6.06        7.86      0.60 o 
  -2  -4  10        8.55        7.95      0.53 o 
  -1  -4  10        0.01        0.10      0.39 o 
   0  -4  10       28.90       37.81      1.14 o 
   1  -4  10       51.72       52.15      1.74 o 
   2  -4  10       73.87       75.23      1.65 o 
   3  -4  10       46.87       49.27      2.88 o 
   4  -4  10        0.34        1.19      1.15 o 
   5  -4  10        8.23        8.23      1.65 o 
   6  -4  10        2.59       -0.37      1.01 o 
   7  -4  10        1.18       -1.07      2.08 o 
 -12  -3  10        1.04        1.69      2.08 o 
 -11  -3  10        1.48        1.46      0.89 o 
 -10  -3  10       17.46       11.05      1.09 o 
  -9  -3  10       81.79       95.70      2.10 o 
  -8  -3  10        0.93        0.74      0.58 o 
  -7  -3  10      131.73      123.11      2.18 o 
  -6  -3  10      204.76      189.05      2.85 o 
  -5  -3  10        6.90        9.50      0.56 o 
  -4  -3  10       76.71       70.55      1.54 o 
  -3  -3  10        4.05        5.15      0.44 o 
  -2  -3  10      181.66      185.98      2.25 o 
  -1  -3  10      175.72      185.69      2.49 o 
   0  -3  10       25.32       22.39      0.93 o 
   1  -3  10       39.45       38.08      0.93 o 
   2  -3  10       24.20       20.80      0.91 o 
   3  -3  10        0.11       -0.42      0.63 o 
   4  -3  10       20.45       20.41      1.77 o 
   5  -3  10        4.66        5.52      1.12 o 
   6  -3  10        0.85        1.55      1.27 o 
   7  -3  10        0.57       -1.25      1.25 o 
 -12  -2  10        4.42        4.30      1.67 o 
 -11  -2  10       11.24        8.27      1.18 o 
 -10  -2  10        1.16        1.91      0.71 o 
  -9  -2  10        0.14        0.05      0.58 o 
  -8  -2  10      173.11      196.19      3.09 o 
  -7  -2  10      444.47      453.81      8.56 o 
  -6  -2  10      317.00      333.20      5.29 o 
  -5  -2  10      420.44      389.02      5.86 o 
  -4  -2  10      271.89      262.71      3.77 o 
  -3  -2  10       30.90       25.62      1.01 o 
  -2  -2  10      175.74      187.55      3.13 o 
  -1  -2  10        5.13        6.50      0.46 o 
   0  -2  10        1.30        1.69      0.39 o 
   1  -2  10        9.09        7.73      0.57 o 
   2  -2  10        0.34        0.12      0.44 o 
   3  -2  10       29.81       29.02      1.71 o 
   4  -2  10        1.56        1.51      0.79 o 
   5  -2  10       17.04       21.78      1.72 o 
   6  -2  10        2.51        4.90      1.39 o 
   7  -2  10        0.92        0.44      1.40 o 
 -12  -1  10        0.17        0.01      0.93 o 
 -11  -1  10       32.07       35.58      2.03 o 
 -10  -1  10       37.98       28.91      1.26 o 
  -9  -1  10        5.96        7.53      0.83 o 
  -8  -1  10       40.12       34.08      2.08 o 
  -7  -1  10       58.71       65.14      2.58 o 
  -6  -1  10      100.33       98.52      2.46 o 
  -5  -1  10      295.47      290.26      4.66 o 
  -4  -1  10      138.69      144.75      2.71 o 
  -3  -1  10      271.58      268.53      4.96 o 
  -2  -1  10      156.46      159.61      3.36 o 
  -1  -1  10        5.92        8.72      0.89 o 
   0  -1  10        0.05        0.17      0.38 o 
   1  -1  10        1.85        1.68      0.43 o 
   2  -1  10       41.94       43.76      1.19 o 
   3  -1  10        0.90        0.38      0.68 o 
   4  -1  10        1.31        0.50      0.83 o 
   5  -1  10        0.05        0.30      1.37 o 
   6  -1  10        0.40       -0.36      0.98 o 
   7  -1  10        4.28        4.20      1.65 o 
 -12   0  10        3.90        5.22      1.10 o 
 -11   0  10       46.14       46.52      1.80 o 
 -10   0  10       76.88       71.88      1.78 o 
  -9   0  10       18.17       18.70      1.88 o 
  -8   0  10        1.47        2.47      1.01 o 
  -7   0  10        5.96        7.54      1.11 o 
  -6   0  10       11.51       14.14      1.70 o 
  -5   0  10       29.80       31.31      1.38 o 
  -4   0  10       90.05       86.36      1.82 o 
  -3   0  10        9.89        9.69      0.74 o 
  -2   0  10        0.10       -0.50      0.74 o 
  -1   0  10        0.20        0.15      0.53 o 
   0   0  10       24.64       24.70      0.78 o 
   1   0  10       16.29       13.56      0.74 o 
   2   0  10       21.53       20.84      1.00 o 
   3   0  10        9.23        9.69      0.97 o 
   4   0  10        7.45        5.17      1.15 o 
   5   0  10        6.02        9.84      1.36 o 
   6   0  10        2.98        2.41      1.47 o 
 -12   1  10        0.37        1.40      0.89 o 
 -11   1  10        0.72       -0.32      0.63 o 
 -10   1  10       19.12       20.26      2.14 o 
  -9   1  10        0.32        0.02      0.95 o 
  -8   1  10        0.24        0.36      1.66 o 
  -7   1  10        6.88        6.91      1.29 o 
  -6   1  10        6.25        8.47      0.64 o 
  -5   1  10       71.42       75.98      2.75 o 
  -4   1  10       89.79       92.10      1.87 o 
  -3   1  10       27.16       30.86      2.31 o 
  -2   1  10       28.24       23.60      1.22 o 
  -1   1  10        0.03       -0.44      0.52 o 
   0   1  10       99.41       92.17      1.99 o 
   1   1  10        3.27        3.83      0.56 o 
   2   1  10       15.77       13.68      0.86 o 
   3   1  10        0.58        1.73      0.76 o 
   4   1  10        6.70        6.66      2.02 o 
   5   1  10        0.80        1.87      1.09 o 
   6   1  10        0.00       -0.86      2.05 o 
 -12   2  10        0.11        0.26      0.69 o 
 -11   2  10        0.83       -0.42      0.77 o 
 -10   2  10        2.58       -0.83      1.10 o 
  -9   2  10        4.13        1.63      1.01 o 
  -8   2  10        4.11        1.07      1.43 o 
  -7   2  10        0.61        0.69      1.57 o 
  -6   2  10        9.79       12.70      2.36 o 
  -5   2  10       44.97       51.27      3.06 o 
  -4   2  10      189.08      199.62      4.89 o 
  -3   2  10        1.30        1.65      0.51 o 
  -2   2  10       87.54       82.05      2.36 o 
  -1   2  10        0.22        0.02      0.91 o 
   0   2  10       37.10       34.57      1.70 o 
   1   2  10        1.06       -0.46      0.46 o 
   2   2  10        2.76        2.52      0.62 o 
   3   2  10       17.19       11.74      1.07 o 
   4   2  10        0.09       -0.21      0.94 o 
   5   2  10        0.05       -0.47      0.99 o 
 -12   3  10        0.16        0.06      0.69 o 
 -11   3  10        3.77        3.27      1.37 o 
 -10   3  10        7.77        6.09      2.73 o 
  -9   3  10        0.88       -0.96      1.07 o 
  -8   3  10        0.36       -1.12      1.12 o 
  -7   3  10       36.07       27.60      3.48 o 
  -6   3  10        3.90        3.37      1.97 o 
  -5   3  10       12.73       17.41      1.76 o 
  -4   3  10      133.09      131.13      7.76 o 
  -3   3  10       69.07       64.34      2.07 o 
  -2   3  10       19.79       16.05      1.58 o 
  -1   3  10       79.76       83.45      2.57 o 
   0   3  10       10.15        9.07      0.54 o 
   1   3  10       12.31       10.86      0.76 o 
   2   3  10        2.46        1.12      0.59 o 
   3   3  10        2.82        4.00      0.87 o 
   4   3  10        0.04        0.90      1.02 o 
   5   3  10        0.02       -1.49      2.39 o 
 -12   4  10        0.06       -0.81      0.81 o 
 -11   4  10        3.68        3.28      2.28 o 
 -10   4  10        0.14       -0.76      1.12 o 
  -9   4  10        0.31        0.09      0.95 o 
  -8   4  10       77.03       63.67      4.89 o 
  -7   4  10        6.30        8.94      2.70 o 
  -6   4  10       27.54       21.14      2.92 o 
  -5   4  10        5.93        4.41      1.10 o 
  -4   4  10       11.83       11.70      1.60 o 
  -3   4  10        0.10       -0.64      0.64 o 
  -2   4  10       18.56       19.56      1.37 o 
  -1   4  10        0.83        0.90      0.79 o 
   0   4  10        8.17       11.10      0.92 o 
   1   4  10        2.84        2.46      0.94 o 
   2   4  10        2.51        3.09      0.81 o 
   3   4  10        1.96        2.70      0.90 o 
   4   4  10        0.19       -0.92      1.07 o 
 -12   5  10        0.54        1.06      1.04 o 
 -11   5  10        0.89        0.93      1.37 o 
 -10   5  10        2.89        2.25      2.36 o 
  -9   5  10        6.08        4.04      1.33 o 
  -8   5  10        4.86        4.04      1.36 o 
  -7   5  10        1.68        1.27      1.23 o 
  -6   5  10       11.81       12.71      1.85 o 
  -5   5  10       26.58       22.82      2.75 o 
  -4   5  10       11.83       11.52      1.02 o 
  -3   5  10        9.52        8.35      1.32 o 
  -2   5  10        7.50        6.68      1.02 o 
  -1   5  10        9.21       10.24      1.25 o 
   0   5  10        1.97        1.37      0.50 o 
   1   5  10        0.00        0.05      0.58 o 
   2   5  10        0.43        0.90      0.80 o 
   3   5  10        0.88       -0.43      1.05 o 
 -11   6  10        0.42       -1.69      2.47 o 
 -10   6  10        0.67        3.43      2.64 o 
  -9   6  10        0.09        0.34      2.42 o 
  -8   6  10        0.02        0.86      1.46 o 
  -7   6  10       12.05       13.57      1.88 o 
  -6   6  10        2.85        4.26      1.40 o 
  -5   6  10        0.00       -0.39      1.41 o 
  -4   6  10       47.14       47.75      1.98 o 
  -3   6  10        9.90       13.12      1.24 o 
  -2   6  10        4.83        5.34      1.09 o 
  -1   6  10       15.00       17.30      1.55 o 
   0   6  10        0.19        0.29      0.54 o 
   1   6  10        1.39        1.95      0.81 o 
   2   6  10        1.06        0.21      0.81 o 
 -10   7  10        0.00       -2.30      2.30 o 
  -9   7  10        0.10       -0.73      2.36 o 
  -8   7  10        0.94       -0.34      2.36 o 
  -7   7  10        2.61        4.26      1.46 o 
  -6   7  10        0.68        2.98      1.63 o 
  -5   7  10        2.22        1.74      1.69 o 
  -4   7  10        2.06        2.07      0.89 o 
  -3   7  10        0.00        1.20      0.91 o 
  -2   7  10        2.27        4.61      1.13 o 
  -1   7  10        0.82        0.67      0.85 o 
   0   7  10        1.09        2.03      0.71 o 
   1   7  10       13.29       19.95      1.43 o 
  -9   8  10        0.18       -0.73      2.53 o 
  -8   8  10        2.36       -2.36      2.36 o 
  -7   8  10        0.01        2.81      1.69 o 
  -6   8  10        0.28        0.22      1.74 o 
  -5   8  10        0.05        0.22      1.63 o 
  -4   8  10        1.19        3.09      1.97 o 
  -3   8  10        0.01       -0.92      0.92 o 
  -2   8  10        0.58        0.31      0.46 o 
  -1   8  10        1.09        0.76      0.63 o 
  -5   9  10        0.05       -1.41      1.74 o 
  -4   9  10        7.27       13.04      2.70 o 
  -3   9  10        2.73        4.55      2.19 o 
  -1 -14  11        0.01       -0.62      1.65 o 
   0 -14  11        0.00       -0.39      1.70 o 
   1 -14  11        4.00        4.95      2.08 o 
  -4 -13  11        0.01        1.83      1.88 o 
  -3 -13  11        1.04        0.31      2.39 o 
  -2 -13  11        3.34        1.61      1.66 o 
  -1 -13  11        0.89        0.11      1.54 o 
   0 -13  11        0.07        1.59      2.22 o 
   1 -13  11        0.10        1.22      2.11 o 
   2 -13  11        1.11        0.88      1.97 o 
   3 -13  11        0.04       -1.29      1.31 o 
  -6 -12  11        0.00        0.03      1.29 o 
  -5 -12  11        0.22       -0.96      1.26 o 
  -4 -12  11        0.11       -1.25      1.34 o 
  -3 -12  11        0.10       -0.34      1.43 o 
  -2 -12  11        2.95        3.11      2.33 o 
  -1 -12  11        1.44        1.11      1.39 o 
   0 -12  11        0.01       -0.04      2.81 o 
   1 -12  11        0.00        0.06      1.18 o 
   2 -12  11        0.02        0.09      1.21 o 
   3 -12  11        2.16        2.92      1.81 o 
   4 -12  11        3.04        2.43      1.90 o 
  -7 -11  11        0.15       -0.53      1.47 o 
  -6 -11  11        0.46        1.48      1.29 o 
  -5 -11  11        0.33       -0.16      1.13 o 
  -4 -11  11        3.24        2.51      2.59 o 
  -3 -11  11        5.07        3.60      1.47 o 
  -2 -11  11        0.07       -0.70      1.57 o 
  -1 -11  11        0.00       -0.91      1.25 o 
   0 -11  11        1.64        1.75      1.15 o 
   1 -11  11        0.04        1.07      1.12 o 
   2 -11  11        0.37       -1.33      1.33 o 
   3 -11  11        1.25        0.66      1.97 o 
   4 -11  11        5.91        6.58      1.88 o 
   5 -11  11        1.06       -0.73      1.68 o 
  -8 -10  11        0.61        0.15      1.45 o 
  -7 -10  11        0.00        0.59      1.51 o 
  -6 -10  11        0.03       -1.06      1.06 o 
  -5 -10  11        0.19       -0.19      1.07 o 
  -4 -10  11        0.05        0.67      1.28 o 
  -3 -10  11        0.13       -0.07      1.32 o 
  -2 -10  11        0.18       -0.98      1.15 o 
  -1 -10  11       33.43       26.54      1.87 o 
   0 -10  11        0.69       -0.98      0.98 o 
   1 -10  11        5.84        6.53      1.12 o 
   2 -10  11        0.00        0.85      1.15 o 
   3 -10  11        0.02       -0.59      0.93 o 
   4 -10  11        6.40        8.85      4.41 o 
   5 -10  11        1.13       -0.12      1.56 o 
   6 -10  11        0.14        0.80      1.71 o 
  -9  -9  11        0.51        0.92      2.05 o 
  -8  -9  11        0.02        1.82      1.53 o 
  -7  -9  11        1.29        3.02      2.30 o 
  -6  -9  11       63.50       59.44      2.63 o 
  -5  -9  11        0.39        0.72      1.09 o 
  -4  -9  11       12.41       12.70      1.71 o 
  -3  -9  11       33.79       42.21      3.91 o 
  -2  -9  11       15.32       16.22      1.15 o 
  -1  -9  11        9.10       10.08      1.02 o 
   0  -9  11       41.98       40.89      1.98 o 
   1  -9  11        0.71       -0.60      0.82 o 
   2  -9  11        0.18       -0.31      0.87 o 
   3  -9  11        0.05       -0.73      0.93 o 
   4  -9  11        1.03        1.44      1.41 o 
   5  -9  11        1.42        2.12      1.66 o 
   6  -9  11        0.01        1.05      2.02 o 
 -10  -8  11        1.04        1.15      1.53 o 
  -9  -8  11        0.71        1.03      1.46 o 
  -8  -8  11        0.22       -1.06      1.31 o 
  -7  -8  11       72.26       75.43      3.60 o 
  -6  -8  11       42.05       33.93      2.02 o 
  -5  -8  11       22.25       20.81      1.72 o 
  -4  -8  11        3.53        3.68      0.98 o 
  -3  -8  11       52.73       48.43      1.63 o 
  -2  -8  11       62.19       62.64      1.70 o 
  -1  -8  11       18.83       15.07      1.10 o 
   0  -8  11        0.74        1.20      0.84 o 
   1  -8  11        9.56       10.46      1.50 o 
   2  -8  11        0.40        0.33      0.85 o 
   3  -8  11        2.73        1.96      1.22 o 
   4  -8  11        1.96        5.32      1.17 o 
   5  -8  11        0.23        0.07      1.47 o 
   6  -8  11        0.62        1.80      1.59 o 
 -10  -7  11        5.09        4.38      1.67 o 
  -9  -7  11        0.32        1.45      1.42 o 
  -8  -7  11        0.00       -1.13      1.13 o 
  -7  -7  11        0.33       -0.93      1.15 o 
  -6  -7  11        5.43        7.60      0.94 o 
  -5  -7  11        2.21        3.62      0.83 o 
  -4  -7  11       18.52       18.22      0.98 o 
  -3  -7  11       45.75       44.23      1.14 o 
  -2  -7  11       96.94       88.09      2.26 o 
  -1  -7  11       11.23       10.30      0.80 o 
   0  -7  11        9.13        7.92      0.91 o 
   1  -7  11       41.22       42.21      2.33 o 
   2  -7  11       24.04       24.32      1.69 o 
   3  -7  11        5.99        6.52      1.00 o 
   4  -7  11        9.37       12.02      1.57 o 
   5  -7  11        1.81        2.32      1.77 o 
   6  -7  11       11.68       12.81      2.22 o 
 -11  -6  11        1.38        3.29      1.34 o 
 -10  -6  11        2.06        0.47      1.09 o 
  -9  -6  11        0.01       -0.97      0.97 o 
  -8  -6  11        3.42        2.32      0.81 o 
  -7  -6  11        2.98        2.28      0.77 o 
  -6  -6  11        0.01       -0.47      0.47 o 
  -5  -6  11        2.02        0.73      0.47 o 
  -4  -6  11        3.36        2.96      0.48 o 
  -3  -6  11        5.93        6.55      0.63 o 
  -2  -6  11        0.22        0.72      0.48 o 
  -1  -6  11        0.81        2.43      0.55 o 
   0  -6  11       34.36       33.08      1.26 o 
   1  -6  11       25.04       26.40      1.35 o 
   2  -6  11       15.85       15.02      1.58 o 
   3  -6  11       32.73       29.48      2.04 o 
   4  -6  11       13.05       14.37      1.53 o 
   5  -6  11       23.65       24.20      1.86 o 
   6  -6  11        0.13        0.33      1.59 o 
   7  -6  11        7.42        6.52      2.87 o 
 -11  -5  11        0.00       -0.32      1.15 o 
 -10  -5  11        0.36       -0.36      1.05 o 
  -9  -5  11        0.04       -0.75      0.75 o 
  -8  -5  11        0.07        0.27      0.72 o 
  -7  -5  11        0.07       -0.59      0.59 o 
  -6  -5  11       13.56       14.10      0.80 o 
  -5  -5  11        0.72       -0.38      0.38 o 
  -4  -5  11        2.45        1.92      0.39 o 
  -3  -5  11        2.71        0.87      0.40 o 
  -2  -5  11       25.01       21.60      0.78 o 
  -1  -5  11        0.01        0.30      0.50 o 
   0  -5  11       47.93       56.29      1.48 o 
   1  -5  11       13.04       15.94      0.95 o 
   2  -5  11      203.48      215.16      3.65 o 
   3  -5  11      127.00      121.74      3.01 o 
   4  -5  11       27.36       29.59      1.69 o 
   5  -5  11        6.64        8.30      1.33 o 
   6  -5  11        5.56        7.55      1.62 o 
   7  -5  11       10.90       12.42      3.20 o 
 -12  -4  11        0.11        1.08      1.29 o 
 -11  -4  11        1.02        1.41      1.17 o 
 -10  -4  11        1.02       -0.10      0.79 o 
  -9  -4  11        0.90        0.19      0.96 o 
  -8  -4  11        0.01       -0.53      0.53 o 
  -7  -4  11        9.99       10.62      0.75 o 
  -6  -4  11        0.66        0.01      0.46 o 
  -5  -4  11       11.21       12.33      0.62 o 
  -4  -4  11        0.01        0.16      0.36 o 
  -3  -4  11       11.77       11.62      0.61 o 
  -2  -4  11       33.50       34.94      0.90 o 
  -1  -4  11      183.88      170.08      3.54 o 
   0  -4  11       71.48       68.02      1.55 o 
   1  -4  11        0.03        0.14      0.52 o 
   2  -4  11        0.70        1.70      0.68 o 
   3  -4  11       46.58       47.30      2.33 o 
   4  -4  11        1.49        3.79      0.94 o 
   5  -4  11        1.01       -0.90      0.90 o 
   6  -4  11        1.92        2.18      1.36 o 
 -12  -3  11        0.62       -0.99      1.41 o 
 -11  -3  11        0.10       -0.79      0.81 o 
 -10  -3  11        2.80        3.53      0.96 o 
  -9  -3  11       31.72       26.43      1.16 o 
  -8  -3  11       17.26       12.50      0.83 o 
  -7  -3  11        9.75       10.44      1.06 o 
  -6  -3  11        1.31       -0.10      0.59 o 
  -5  -3  11       31.43       28.77      1.23 o 
  -4  -3  11       11.28        9.88      0.83 o 
  -3  -3  11        3.26        5.18      0.47 o 
  -2  -3  11      139.22      133.69      2.09 o 
  -1  -3  11       43.34       40.77      0.88 o 
   0  -3  11       43.35       42.19      1.28 o 
   1  -3  11       38.13       42.05      1.20 o 
   2  -3  11       13.28       13.14      0.82 o 
   3  -3  11       12.09       11.80      1.05 o 
   4  -3  11       10.16       10.80      1.32 o 
   5  -3  11        0.57       -0.51      0.92 o 
   6  -3  11        1.08        1.83      1.52 o 
 -12  -2  11        1.95        3.78      1.15 o 
 -11  -2  11        5.28        4.59      1.09 o 
 -10  -2  11        2.16        0.01      1.10 o 
  -9  -2  11       10.76        8.57      1.10 o 
  -8  -2  11       62.44       59.94      1.95 o 
  -7  -2  11       47.76       53.42      2.68 o 
  -6  -2  11       12.36        8.20      1.11 o 
  -5  -2  11      221.33      236.95      3.61 o 
  -4  -2  11      231.60      220.67      3.35 o 
  -3  -2  11        5.49        3.78      0.56 o 
  -2  -2  11      135.01      132.81      3.13 o 
  -1  -2  11        5.17        5.08      0.54 o 
   0  -2  11        0.10       -0.06      0.43 o 
   1  -2  11        7.75        6.72      0.73 o 
   2  -2  11        2.95        3.21      0.63 o 
   3  -2  11        6.36        7.00      1.17 o 
   4  -2  11        0.67       -0.75      0.83 o 
   5  -2  11        0.42        1.35      1.01 o 
   6  -2  11        0.00        3.39      1.41 o 
 -12  -1  11        5.86        6.35      1.21 o 
 -11  -1  11        7.00       10.91      0.98 o 
 -10  -1  11       20.93       27.06      2.34 o 
  -9  -1  11       64.79       64.31      1.54 o 
  -8  -1  11        5.72        9.13      1.33 o 
  -7  -1  11        4.94        7.16      1.27 o 
  -6  -1  11      380.59      385.60      6.79 o 
  -5  -1  11      110.42      108.86      2.36 o 
  -4  -1  11       20.54       20.87      1.16 o 
  -3  -1  11      115.47      111.11      2.69 o 
  -2  -1  11      366.88      364.50      7.63 o 
  -1  -1  11        0.63        0.14      0.98 o 
   0  -1  11      118.63      112.81      2.11 o 
   1  -1  11       35.67       37.67      1.55 o 
   2  -1  11        0.09        0.01      0.56 o 
   3  -1  11        9.89       10.38      1.04 o 
   4  -1  11        2.33        1.21      0.98 o 
   5  -1  11        5.48        8.18      2.05 o 
   6  -1  11        1.86        3.28      1.61 o 
 -12   0  11        2.08        1.72      1.24 o 
 -11   0  11        0.04        0.47      0.74 o 
 -10   0  11       15.68       11.14      0.72 o 
  -9   0  11        2.18       -0.41      1.01 o 
  -8   0  11       12.09       14.13      1.43 o 
  -7   0  11       30.21       37.68      1.94 o 
  -6   0  11       48.05       44.96      1.97 o 
  -5   0  11      129.27      139.83      3.24 o 
  -4   0  11      321.51      302.25      6.45 o 
  -3   0  11       51.43       51.27      1.70 o 
  -2   0  11        1.45        1.53      0.91 o 
  -1   0  11       96.03       94.83      2.76 o 
   0   0  11      310.38      297.33      4.32 o 
   1   0  11       43.96       42.59      2.39 o 
   2   0  11       30.82       35.86      1.35 o 
   3   0  11        2.25        5.10      0.89 o 
   4   0  11        0.58        1.40      1.00 o 
   5   0  11        4.33        2.68      1.16 o 
 -12   1  11        0.00        0.46      0.72 o 
 -11   1  11        0.10       -0.27      0.70 o 
 -10   1  11        3.42        5.45      2.33 o 
  -9   1  11        1.22       -0.64      1.26 o 
  -8   1  11        4.31        3.32      0.97 o 
  -7   1  11        8.12        7.58      0.96 o 
  -6   1  11        0.26       -0.47      0.63 o 
  -5   1  11        2.45        3.34      0.65 o 
  -4   1  11       71.57       69.46      2.29 o 
  -3   1  11       79.77       84.77      2.77 o 
  -2   1  11       51.59       57.44      2.09 o 
  -1   1  11       45.87       38.69      1.87 o 
   0   1  11       15.88       13.62      0.75 o 
   1   1  11        0.30       -0.52      0.52 o 
   2   1  11       46.84       50.71      1.59 o 
   3   1  11        0.91        1.39      0.78 o 
   4   1  11        0.37        0.83      1.07 o 
   5   1  11        0.01       -0.56      1.29 o 
 -12   2  11        0.09        0.27      1.02 o 
 -11   2  11        0.06       -1.06      1.21 o 
 -10   2  11        0.19        0.67      1.26 o 
  -9   2  11        0.00        0.43      0.94 o 
  -8   2  11        0.29        0.63      0.77 o 
  -7   2  11        2.20        0.05      0.63 o 
  -6   2  11       11.16        8.26      2.36 o 
  -5   2  11       65.23       68.28      3.32 o 
  -4   2  11      175.20      168.70      3.64 o 
  -3   2  11      207.72      206.77      5.12 o 
  -2   2  11       10.02        9.01      1.07 o 
  -1   2  11        2.54       -0.20      0.78 o 
   0   2  11        4.27        2.71      0.48 o 
   1   2  11        5.16        3.65      0.64 o 
   2   2  11       19.26       19.63      1.29 o 
   3   2  11        0.90        2.23      0.87 o 
   4   2  11        1.05       -0.04      1.08 o 
 -12   3  11        1.18        0.93      0.75 o 
 -11   3  11        0.18        0.70      1.23 o 
 -10   3  11        0.63        0.68      1.12 o 
  -9   3  11       17.71       11.12      1.37 o 
  -8   3  11       23.64       20.52      3.37 o 
  -7   3  11       10.05       11.13      2.70 o 
  -6   3  11        0.00       -1.85      1.85 o 
  -5   3  11        3.23        2.39      1.66 o 
  -4   3  11       72.41       78.15      2.17 o 
  -3   3  11       84.23       80.52      3.65 o 
  -2   3  11        0.33        0.75      0.77 o 
  -1   3  11        1.44       -0.15      0.78 o 
   0   3  11        0.04       -0.43      0.43 o 
   1   3  11        2.88        0.98      0.61 o 
   2   3  11        6.79        6.58      0.96 o 
   3   3  11        8.38        8.03      1.41 o 
   4   3  11        0.79        1.33      1.41 o 
 -12   4  11        2.05        4.78      2.87 o 
 -11   4  11        0.37       -0.22      2.42 o 
 -10   4  11        0.57        0.45      2.30 o 
  -9   4  11        3.24        3.04      2.25 o 
  -8   4  11        3.04        9.33      2.81 o 
  -7   4  11       32.90       20.33      2.13 o 
  -6   4  11        1.28        1.54      1.24 o 
  -5   4  11        6.88        3.38      1.19 o 
  -4   4  11        1.43        2.70      0.88 o 
  -3   4  11       12.08       10.45      1.06 o 
  -2   4  11        0.29        0.18      0.76 o 
  -1   4  11        4.04        2.82      0.96 o 
   0   4  11        6.98        7.74      0.66 o 
   1   4  11        3.33        2.34      0.65 o 
   2   4  11        0.01        0.20      0.99 o 
   3   4  11        1.25        2.23      1.45 o 
 -11   5  11        1.24        2.98      2.75 o 
 -10   5  11        0.23        0.00      2.42 o 
  -9   5  11        8.69        8.32      1.70 o 
  -8   5  11        2.06        2.17      1.33 o 
  -7   5  11       14.69       14.30      2.53 o 
  -6   5  11       19.89       17.37      2.70 o 
  -5   5  11        9.17       13.35      2.73 o 
  -4   5  11       22.07       25.25      2.34 o 
  -3   5  11        5.02        2.57      1.35 o 
  -2   5  11        0.29       -0.56      0.81 o 
  -1   5  11        0.65       -0.18      0.89 o 
   0   5  11        1.19       -0.28      0.52 o 
   1   5  11        0.14       -0.03      0.73 o 
   2   5  11        0.06       -0.59      1.10 o 
 -10   6  11        2.22        1.80      2.59 o 
  -9   6  11        0.21       -1.07      2.30 o 
  -8   6  11        0.17        1.05      1.34 o 
  -7   6  11       12.47        8.92      1.73 o 
  -6   6  11        0.00        2.70      1.80 o 
  -5   6  11        6.91       10.12      2.30 o 
  -4   6  11        7.36        6.14      1.52 o 
  -3   6  11        0.43       -0.80      0.80 o 
  -2   6  11        0.25        0.06      0.92 o 
  -1   6  11        5.78        4.73      0.58 o 
   0   6  11        1.04        1.26      0.65 o 
   1   6  11        3.24        4.27      0.94 o 
  -9   7  11        0.13       -0.17      2.47 o 
  -8   7  11        1.50        4.55      2.70 o 
  -7   7  11        0.03       -1.41      1.41 o 
  -6   7  11        5.74        8.09      2.19 o 
  -5   7  11        1.84       -0.17      1.52 o 
  -4   7  11        0.46        1.43      1.40 o 
  -3   7  11        0.78        1.02      2.19 o 
  -2   7  11        5.63        5.37      1.22 o 
  -1   7  11        1.32        1.84      0.70 o 
   0   7  11        0.01        0.28      1.20 o 
  -6   8  11        4.98        9.44      2.47 o 
  -5   8  11        6.61       13.04      2.70 o 
  -4   8  11        0.00        1.12      2.08 o 
  -3   8  11        3.15        1.94      1.47 o 
  -2   8  11        0.47       -0.14      0.55 o 
  -4 -13  12        0.16       -0.26      1.77 o 
  -3 -13  12        2.20        2.91      1.86 o 
  -2 -13  12        2.35        2.66      1.78 o 
  -1 -13  12        0.06        1.10      1.69 o 
   0 -13  12        0.09        1.54      1.71 o 
   1 -13  12        0.04        0.70      1.72 o 
   2 -13  12        0.26        0.69      1.39 o 
  -6 -12  12        0.05        0.33      1.66 o 
  -5 -12  12        0.00       -0.73      1.83 o 
  -4 -12  12        1.45       -0.41      2.36 o 
  -3 -12  12        1.38        2.06      2.81 o 
  -2 -12  12        1.94       -0.76      1.38 o 
  -1 -12  12        1.99        2.63      1.58 o 
   0 -12  12        0.32       -0.31      2.25 o 
   1 -12  12        0.13        1.31      1.27 o 
   2 -12  12        1.95        1.16      1.32 o 
   3 -12  12        0.69        3.14      1.85 o 
  -7 -11  12        0.03        1.28      1.61 o 
  -6 -11  12        0.15       -1.28      1.63 o 
  -5 -11  12        0.54       -1.16      1.16 o 
  -4 -11  12        0.50       -1.21      1.21 o 
  -3 -11  12        0.29        0.20      1.41 o 
  -2 -11  12        3.31        1.19      1.46 o 
  -1 -11  12        2.46       -0.82      1.34 o 
   0 -11  12        0.10        0.48      1.26 o 
   1 -11  12        0.31       -1.33      1.33 o 
   2 -11  12        0.09       -0.72      1.43 o 
   3 -11  12        0.00       -1.30      1.38 o 
   4 -11  12        0.00        0.46      1.69 o 
  -8 -10  12        0.09        0.12      2.14 o 
  -7 -10  12        3.86        1.68      1.60 o 
  -6 -10  12        6.33        7.15      1.86 o 
  -5 -10  12        3.56        3.34      1.29 o 
  -4 -10  12        0.59        0.52      2.19 o 
  -3 -10  12       12.95       12.15      2.67 o 
  -2 -10  12       23.85       21.71      2.59 o 
  -1 -10  12        2.98        2.25      1.11 o 
   0 -10  12        2.30        3.46      1.47 o 
   1 -10  12        0.04       -1.09      2.67 o 
   2 -10  12        3.84        5.10      1.26 o 
   3 -10  12        0.03        0.22      1.04 o 
   4 -10  12        4.53        3.39      1.28 o 
   5 -10  12        0.17        0.13      2.39 o 
  -9  -9  12        0.90        0.34      1.42 o 
  -8  -9  12        1.07        2.53      2.36 o 
  -7  -9  12       13.90       11.74      1.95 o 
  -6  -9  12       46.32       53.48      3.30 o 
  -5  -9  12       62.67       54.06      2.53 o 
  -4  -9  12        0.34        0.22      1.32 o 
  -3  -9  12        0.11       -0.29      1.13 o 
  -2  -9  12        1.10        1.78      1.05 o 
  -1  -9  12        0.28       -0.73      0.82 o 
   0  -9  12        0.07        0.65      0.88 o 
   1  -9  12        6.72        6.28      1.16 o 
   2  -9  12        0.76        0.11      0.94 o 
   3  -9  12        1.86        0.88      1.11 o 
   4  -9  12        0.38       -0.12      1.19 o 
   5  -9  12        1.26        1.44      1.59 o 
 -10  -8  12        3.60        6.01      1.95 o 
  -9  -8  12        2.16        1.36      1.43 o 
  -8  -8  12        4.93        6.29      1.70 o 
  -7  -8  12        1.38        0.46      1.37 o 
  -6  -8  12       46.17       41.18      2.84 o 
  -5  -8  12       16.74       10.14      3.06 o 
  -4  -8  12       72.30       66.40      2.06 o 
  -3  -8  12        1.16        0.41      0.77 o 
  -2  -8  12        2.39        0.01      0.71 o 
  -1  -8  12        1.37        0.86      0.83 o 
   0  -8  12        0.04       -0.85      0.85 o 
   1  -8  12        0.25       -0.51      0.82 o 
   2  -8  12        1.78        1.39      0.99 o 
   3  -8  12        0.70       -0.42      0.85 o 
   4  -8  12        3.74        3.88      1.27 o 
   5  -8  12        2.45        3.71      1.78 o 
   6  -8  12        0.24        0.06      2.30 o 
 -10  -7  12        4.15        3.76      1.83 o 
  -9  -7  12        2.37       -1.25      1.97 o 
  -8  -7  12        0.93        0.17      1.29 o 
  -7  -7  12        0.67        0.08      0.95 o 
  -6  -7  12       10.74        5.26      1.05 o 
  -5  -7  12       29.61       21.88      1.49 o 
  -4  -7  12        0.09       -0.18      0.55 o 
  -3  -7  12       72.36       67.82      1.91 o 
  -2  -7  12       56.81       46.84      1.67 o 
  -1  -7  12        6.04        6.09      0.88 o 
   0  -7  12       10.45       15.19      1.12 o 
   1  -7  12       30.35       25.94      1.81 o 
   2  -7  12        8.69        9.92      1.33 o 
   3  -7  12       12.29       12.22      1.25 o 
   4  -7  12        1.52        3.71      1.01 o 
   5  -7  12        3.99        6.25      1.68 o 
   6  -7  12        9.32       13.38      3.09 o 
 -11  -6  12        0.01       -1.37      1.37 o 
 -10  -6  12        1.53        1.26      1.42 o 
  -9  -6  12        0.01       -1.24      1.27 o 
  -8  -6  12        1.92        0.65      0.80 o 
  -7  -6  12        2.53        0.81      0.86 o 
  -6  -6  12        0.78        0.16      0.63 o 
  -5  -6  12        3.95        1.47      0.60 o 
  -4  -6  12       34.27       33.11      1.11 o 
  -3  -6  12       12.71        8.44      0.59 o 
  -2  -6  12        0.93        0.75      0.59 o 
  -1  -6  12       45.95       45.41      1.40 o 
   0  -6  12      179.16      163.16      3.31 o 
   1  -6  12       38.59       38.57      2.04 o 
   2  -6  12       39.78       44.23      2.96 o 
   3  -6  12       23.39       19.32      1.43 o 
   4  -6  12       29.56       33.82      2.38 o 
   5  -6  12        4.23        3.95      1.22 o 
   6  -6  12        3.86        1.29      2.47 o 
 -11  -5  12        0.24       -1.09      1.09 o 
 -10  -5  12        0.39        0.41      1.14 o 
  -9  -5  12        0.27       -0.61      0.77 o 
  -8  -5  12        2.15        2.33      0.81 o 
  -7  -5  12        0.47       -0.51      0.51 o 
  -6  -5  12        7.22        5.83      0.73 o 
  -5  -5  12        0.49       -0.41      0.42 o 
  -4  -5  12        6.74        8.87      0.66 o 
  -3  -5  12       21.01       24.51      0.98 o 
  -2  -5  12        7.24        6.95      0.51 o 
  -1  -5  12        1.38       -0.02      0.49 o 
   0  -5  12       18.23       16.83      1.09 o 
   1  -5  12       16.52       14.24      1.12 o 
   2  -5  12        6.94        7.00      0.89 o 
   3  -5  12       51.55       48.33      2.29 o 
   4  -5  12        0.53        1.13      1.03 o 
   5  -5  12        0.04       -0.96      0.96 o 
   6  -5  12        1.59        3.93      2.42 o 
 -11  -4  12        0.14        1.41      1.19 o 
 -10  -4  12        0.10       -0.78      0.78 o 
  -9  -4  12        1.31        3.83      0.80 o 
  -8  -4  12        4.22        4.09      0.67 o 
  -7  -4  12        0.68        1.15      0.54 o 
  -6  -4  12        0.26       -0.47      0.47 o 
  -5  -4  12       12.85       11.79      0.59 o 
  -4  -4  12       20.19       14.76      1.15 o 
  -3  -4  12       56.39       48.09      1.18 o 
  -2  -4  12       45.90       52.83      1.57 o 
  -1  -4  12       50.13       49.69      1.24 o 
   0  -4  12        3.04        1.64      0.63 o 
   1  -4  12        2.07        3.95      0.68 o 
   2  -4  12       18.74       17.04      1.22 o 
   3  -4  12        0.05       -0.43      1.16 o 
   4  -4  12        2.41        2.21      1.10 o 
   5  -4  12        0.01       -0.37      1.05 o 
   6  -4  12       14.04       16.02      2.12 o 
 -12  -3  12        1.38        0.40      1.50 o 
 -11  -3  12        1.20        0.30      1.01 o 
 -10  -3  12        0.00       -0.10      0.66 o 
  -9  -3  12        6.23        6.89      0.93 o 
  -8  -3  12       48.35       45.08      1.61 o 
  -7  -3  12        9.51        7.34      0.60 o 
  -6  -3  12        9.59        9.32      0.65 o 
  -5  -3  12        0.04       -0.44      0.53 o 
  -4  -3  12        0.39        0.76      0.73 o 
  -3  -3  12        4.93        4.65      0.45 o 
  -2  -3  12        5.10        5.85      0.45 o 
  -1  -3  12        8.65        7.49      0.68 o 
   0  -3  12        2.06        1.69      0.59 o 
   1  -3  12        0.66        0.69      0.58 o 
   2  -3  12        0.44       -0.13      0.69 o 
   3  -3  12        7.93        5.70      1.16 o 
   4  -3  12        1.42        0.98      1.45 o 
   5  -3  12        1.20        1.60      1.58 o 
 -12  -2  12       31.36       35.74      2.08 o 
 -11  -2  12        0.95        1.54      1.01 o 
 -10  -2  12        0.32       -0.71      0.71 o 
  -9  -2  12        0.55       -0.29      0.59 o 
  -8  -2  12        1.46       -0.01      1.07 o 
  -7  -2  12       23.85       23.59      1.79 o 
  -6  -2  12        7.87       10.38      0.88 o 
  -5  -2  12        0.52        0.39      0.75 o 
  -4  -2  12       63.18       63.73      2.55 o 
  -3  -2  12        6.26        5.87      1.55 o 
  -2  -2  12       33.88       24.87      1.75 o 
  -1  -2  12        2.75        0.65      0.58 o 
   0  -2  12        1.56        1.86      0.78 o 
   1  -2  12        0.06        0.44      0.56 o 
   2  -2  12        0.20        0.74      0.71 o 
   3  -2  12        0.47       -0.31      0.89 o 
   4  -2  12        0.35        0.10      1.00 o 
   5  -2  12        3.52        2.74      1.63 o 
 -12  -1  12        5.77        5.69      1.71 o 
 -11  -1  12        6.65        9.67      1.99 o 
 -10  -1  12        6.60        8.05      1.39 o 
  -9  -1  12        0.00       -0.04      1.07 o 
  -8  -1  12        0.08        1.06      1.80 o 
  -7  -1  12        4.16        3.42      1.55 o 
  -6  -1  12       82.44       83.61      3.93 o 
  -5  -1  12       67.86       69.78      2.68 o 
  -4  -1  12        0.61        1.23      0.94 o 
  -3  -1  12      173.21      163.44      5.37 o 
  -2  -1  12       92.05       90.22      3.22 o 
  -1  -1  12       35.00       32.91      0.86 o 
   0  -1  12       51.69       56.67      1.67 o 
   1  -1  12       28.63       28.09      1.20 o 
   2  -1  12        0.76        1.71      0.79 o 
   3  -1  12        1.26        0.58      0.97 o 
   4  -1  12        0.07       -0.43      1.01 o 
   5  -1  12       10.34       15.91      2.08 o 
 -12   0  12        0.59       -0.71      0.93 o 
 -11   0  12        0.13       -0.09      0.71 o 
 -10   0  12        0.05       -0.28      1.12 o 
  -9   0  12        1.22        1.58      1.07 o 
  -8   0  12        1.40        0.04      0.97 o 
  -7   0  12       55.49       56.83      3.01 o 
  -6   0  12        0.14       -0.02      0.79 o 
  -5   0  12       11.99       12.52      1.35 o 
  -4   0  12      263.44      273.34      6.54 o 
  -3   0  12      111.38      119.58      7.25 o 
  -2   0  12       32.90       33.37      1.79 o 
  -1   0  12      160.19      166.96      4.06 o 
   0   0  12       14.28       19.08      0.91 o 
   1   0  12        9.07        7.68      0.76 o 
   2   0  12       32.96       27.57      1.47 o 
   3   0  12        0.05        0.63      0.98 o 
   4   0  12        0.83       -0.22      1.27 o 
 -12   1  12        0.04        0.07      0.97 o 
 -11   1  12        0.04       -0.69      0.69 o 
 -10   1  12        1.42        2.95      1.13 o 
  -9   1  12        0.11        1.11      0.99 o 
  -8   1  12        0.10        0.13      0.88 o 
  -7   1  12        5.98       11.03      1.12 o 
  -6   1  12       91.94       91.40      4.78 o 
  -5   1  12       12.74       16.11      1.24 o 
  -4   1  12       88.74       88.49      2.90 o 
  -3   1  12       85.76       85.55      2.62 o 
  -2   1  12      203.98      208.48      4.63 o 
  -1   1  12       35.36       36.36      1.96 o 
   0   1  12        4.30        6.28      1.16 o 
   1   1  12      118.65      121.05      4.37 o 
   2   1  12       18.43       23.20      1.40 o 
   3   1  12        0.09        1.19      1.12 o 
   4   1  12        0.71        2.05      1.43 o 
 -12   2  12        0.18       -1.05      1.05 o 
 -11   2  12        0.62        0.33      1.27 o 
 -10   2  12        0.54        0.63      1.11 o 
  -9   2  12        3.27        4.36      1.16 o 
  -8   2  12        0.90       -1.85      1.85 o 
  -7   2  12        4.49        3.60      2.08 o 
  -6   2  12        0.92        1.80      2.08 o 
  -5   2  12        1.47        1.49      0.64 o 
  -4   2  12        5.98        5.10      1.20 o 
  -3   2  12      127.45      130.97      5.03 o 
  -2   2  12        3.92        3.39      0.93 o 
  -1   2  12        2.03        2.43      0.96 o 
   0   2  12       38.52       38.32      1.25 o 
   1   2  12       38.90       42.55      1.47 o 
   2   2  12        0.50        0.62      1.34 o 
   3   2  12       14.23       13.80      1.98 o 
 -11   3  12        0.08       -2.08      2.08 o 
 -10   3  12        2.13        2.02      2.47 o 
  -9   3  12        1.66        3.43      2.36 o 
  -8   3  12       23.82       20.24      3.43 o 
  -7   3  12       44.89       53.00      4.89 o 
  -6   3  12        0.00        0.39      1.21 o 
  -5   3  12        2.98        2.09      1.25 o 
  -4   3  12        1.84        2.86      0.75 o 
  -3   3  12        2.09        1.61      0.81 o 
  -2   3  12        9.78       10.30      1.19 o 
  -1   3  12        4.06        4.93      1.23 o 
   0   3  12        9.87       10.23      1.24 o 
   1   3  12        2.67        4.28      0.73 o 
   2   3  12        5.11        5.88      1.03 o 
   3   3  12        9.22       12.37      1.94 o 
 -11   4  12        2.28        1.69      2.70 o 
 -10   4  12        0.39        0.62      2.53 o 
  -9   4  12        1.96        5.12      2.70 o 
  -8   4  12        0.01        1.35      1.33 o 
  -7   4  12        0.38       -0.09      1.27 o 
  -6   4  12        0.17        1.80      1.69 o 
  -5   4  12        3.40        3.31      1.52 o 
  -4   4  12        0.78        1.31      1.25 o 
  -3   4  12        0.34       -0.52      0.77 o 
  -2   4  12        0.12       -0.22      0.85 o 
  -1   4  12        0.90        0.39      0.93 o 
   0   4  12        0.11       -0.29      0.53 o 
   1   4  12        2.85        3.19      0.88 o 
   2   4  12        9.23       11.64      1.36 o 
 -10   5  12        2.50        3.65      2.75 o 
  -9   5  12        0.01       -1.27      1.27 o 
  -8   5  12        0.06        0.95      1.36 o 
  -7   5  12        0.48       -0.11      1.23 o 
  -6   5  12        0.71        0.79      1.57 o 
  -5   5  12        4.51        5.92      1.46 o 
  -4   5  12        0.01        0.08      1.19 o 
  -3   5  12        0.85        2.44      0.96 o 
  -2   5  12        4.95        7.38      1.33 o 
  -1   5  12        3.97        5.60      0.58 o 
   0   5  12        1.33        1.48      0.66 o 
   1   5  12        0.34        0.62      1.14 o 
 -10   6  12        2.18        1.69      2.87 o 
  -9   6  12        1.40        2.70      2.87 o 
  -8   6  12        0.01       -1.41      1.46 o 
  -7   6  12        0.03        0.51      1.80 o 
  -6   6  12        1.51        5.73      2.19 o 
  -5   6  12        0.00        1.12      1.85 o 
  -4   6  12        0.43       -1.05      1.38 o 
  -3   6  12        3.26        1.45      1.45 o 
  -2   6  12        3.97        5.31      1.43 o 
  -1   6  12        2.87        3.43      0.69 o 
  -7   7  12        0.95       -0.84      1.74 o 
  -6   7  12        0.80        4.27      2.25 o 
  -5   7  12       10.36       11.69      2.81 o 
  -4   7  12        0.41        0.01      1.44 o 
  -3   7  12        0.23        1.01      1.47 o 
  -2   7  12        5.37        6.49      0.94 o 
  -3 -13  13        0.42       -0.62      2.30 o 
  -2 -13  13        0.92       -0.11      1.73 o 
  -1 -13  13        1.24        1.48      1.74 o 
   0 -13  13        0.51        1.35      1.80 o 
  -5 -12  13        0.33        1.02      1.73 o 
  -4 -12  13        1.86        9.05      2.81 o 
  -3 -12  13        9.14       19.34      3.54 o 
  -2 -12  13        3.24        4.04      1.83 o 
  -1 -12  13        7.34        3.82      1.77 o 
   0 -12  13        2.41        2.33      1.39 o 
   1 -12  13        0.01        0.88      1.30 o 
   2 -12  13        0.19       -1.61      1.61 o 
  -7 -11  13        0.95        3.19      1.72 o 
  -6 -11  13        4.18        0.38      1.61 o 
  -5 -11  13        0.02        0.15      1.57 o 
  -4 -11  13        3.69        2.14      2.08 o 
  -3 -11  13        0.02        1.74      2.02 o 
  -2 -11  13       22.55       26.70      2.56 o 
  -1 -11  13        0.36       -0.20      1.14 o 
   0 -11  13        1.09       -0.16      1.18 o 
   1 -11  13        4.58        7.73      1.91 o 
   2 -11  13        1.58        3.51      1.66 o 
   3 -11  13        0.03        1.79      2.67 o 
  -8 -10  13        0.72        0.10      1.58 o 
  -7 -10  13        0.11        0.96      1.55 o 
  -6 -10  13        3.80        1.55      2.53 o 
  -5 -10  13       19.64       20.85      2.40 o 
  -4 -10  13       15.50       14.22      2.92 o 
  -3 -10  13        1.94        0.56      1.97 o 
  -2 -10  13        7.08       10.71      1.61 o 
  -1 -10  13        2.25        1.47      1.10 o 
   0 -10  13        0.25       -0.46      1.31 o 
   1 -10  13        1.20        1.00      1.45 o 
   2 -10  13        1.11        0.51      1.74 o 
   3 -10  13        2.77        3.49      1.28 o 
   4 -10  13        0.22        0.74      1.53 o 
  -9  -9  13        0.06        4.61      2.59 o 
  -8  -9  13        1.51       -0.97      1.52 o 
  -7  -9  13        8.51        8.38      1.89 o 
  -6  -9  13       39.10       45.63      3.14 o 
  -5  -9  13       22.03       25.95      2.78 o 
  -4  -9  13        0.71        0.22      1.80 o 
  -3  -9  13        1.38       -0.97      1.17 o 
  -2  -9  13        0.14       -0.31      0.97 o 
  -1  -9  13        3.95        2.80      1.02 o 
   0  -9  13        1.39        0.94      0.97 o 
   1  -9  13        2.32        3.01      1.09 o 
   2  -9  13        0.97        0.26      1.05 o 
   3  -9  13        0.01       -0.43      1.24 o 
   4  -9  13        0.01       -1.29      1.34 o 
  -9  -8  13        2.42        1.22      2.39 o 
  -8  -8  13        1.28        3.16      1.61 o 
  -7  -8  13        0.57       -0.77      1.29 o 
  -6  -8  13        2.39        1.95      2.08 o 
  -5  -8  13        4.53        4.55      1.45 o 
  -4  -8  13        0.62       -0.41      1.12 o 
  -3  -8  13       12.40       10.71      1.24 o 
  -2  -8  13        0.07       -0.85      0.99 o 
  -1  -8  13        1.44        1.69      0.95 o 
   0  -8  13        0.73        0.86      0.93 o 
   1  -8  13       12.21       11.92      1.40 o 
   2  -8  13        2.20        1.04      1.27 o 
   3  -8  13       12.62       14.31      1.61 o 
   4  -8  13        2.84        4.25      2.28 o 
   5  -8  13       13.02        9.61      2.92 o 
 -10  -7  13        2.18        2.51      1.62 o 
  -9  -7  13        0.10       -0.61      1.30 o 
  -8  -7  13        0.77       -0.39      1.35 o 
  -7  -7  13        0.06       -0.21      0.94 o 
  -6  -7  13        0.01       -0.47      0.86 o 
  -5  -7  13        1.41       -0.09      0.84 o 
  -4  -7  13       32.49       33.36      1.38 o 
  -3  -7  13        1.16        0.62      0.73 o 
  -2  -7  13       35.56       31.16      1.72 o 
  -1  -7  13        2.71        2.18      0.94 o 
   0  -7  13       37.19       33.23      7.08 o 
   1  -7  13       24.92       23.79      3.51 o 
   2  -7  13       12.37       12.42      1.84 o 
   3  -7  13        1.85        2.21      1.13 o 
   4  -7  13        0.08        1.08      1.14 o 
   5  -7  13        1.00        0.73      2.25 o 
 -10  -6  13        0.00       -0.31      1.38 o 
  -9  -6  13        0.00       -0.20      1.31 o 
  -8  -6  13        1.00        0.72      0.92 o 
  -7  -6  13        0.00       -0.64      0.82 o 
  -6  -6  13        0.05       -0.38      0.75 o 
  -5  -6  13        0.03       -0.16      0.53 o 
  -4  -6  13       44.08       32.11      1.38 o 
  -3  -6  13        1.11        0.56      0.49 o 
  -2  -6  13       17.55       20.91      1.16 o 
  -1  -6  13       32.47       26.38      1.57 o 
   0  -6  13        0.35        1.05      0.91 o 
   1  -6  13       58.25       57.78      4.19 o 
   2  -6  13        3.86        3.32      1.09 o 
   3  -6  13       53.00       59.89      2.63 o 
   4  -6  13        5.53        5.56      1.30 o 
   5  -6  13        1.38        1.69      2.30 o 
 -11  -5  13        0.00       -1.41      1.41 o 
 -10  -5  13        0.06       -0.50      0.92 o 
  -9  -5  13        0.00       -0.80      0.80 o 
  -8  -5  13        0.79        0.67      0.78 o 
  -7  -5  13        1.15       -0.60      0.60 o 
  -6  -5  13        0.19        0.37      0.56 o 
  -5  -5  13        5.59        4.70      0.57 o 
  -4  -5  13       13.17       16.78      0.85 o 
  -3  -5  13        2.08        1.64      0.53 o 
  -2  -5  13       40.78       33.88      1.76 o 
  -1  -5  13       28.07       26.15      1.25 o 
   0  -5  13        0.89        1.20      0.88 o 
   1  -5  13       13.52       12.45      1.12 o 
   2  -5  13       46.35       45.57      2.33 o 
   3  -5  13        0.46        1.88      2.07 o 
   4  -5  13        3.48        4.99      1.25 o 
   5  -5  13        2.06        3.13      1.54 o 
 -11  -4  13        0.19        0.00      0.91 o 
 -10  -4  13        0.88        1.24      1.31 o 
  -9  -4  13        0.41        0.63      0.64 o 
  -8  -4  13       38.85       42.86      1.36 o 
  -7  -4  13       16.18       17.96      0.89 o 
  -6  -4  13        1.52        1.14      0.49 o 
  -5  -4  13        3.26        2.74      0.49 o 
  -4  -4  13        2.34        1.85      0.46 o 
  -3  -4  13       11.76       10.80      0.65 o 
  -2  -4  13        1.75        0.97      0.47 o 
  -1  -4  13       19.27       22.84      1.12 o 
   0  -4  13       14.54       11.72      1.24 o 
   1  -4  13        1.82        1.57      0.79 o 
   2  -4  13        0.00        0.73      1.11 o 
   3  -4  13       10.90       10.88      1.43 o 
   4  -4  13        0.87        0.81      1.06 o 
   5  -4  13        9.15        9.49      2.00 o 
 -11  -3  13        3.98        1.82      1.37 o 
 -10  -3  13        9.65        9.05      1.01 o 
  -9  -3  13        8.09       10.91      0.89 o 
  -8  -3  13        4.71        6.10      0.63 o 
  -7  -3  13        1.91        1.33      0.61 o 
  -6  -3  13        2.25        2.02      0.67 o 
  -5  -3  13        0.53       -0.61      0.61 o 
  -4  -3  13        0.60        0.74      0.45 o 
  -3  -3  13        0.09       -0.19      0.40 o 
  -2  -3  13        0.78        2.42      0.51 o 
  -1  -3  13        0.03        0.33      0.55 o 
   0  -3  13        0.01        0.96      0.58 o 
   1  -3  13        0.16       -0.63      0.69 o 
   2  -3  13        0.00        0.41      0.77 o 
   3  -3  13        0.04        0.60      0.96 o 
   4  -3  13        1.13        2.01      1.13 o 
   5  -3  13        0.11        1.46      2.14 o 
 -12  -2  13       10.03        9.13      1.34 o 
 -11  -2  13       34.31       35.68      1.92 o 
 -10  -2  13        1.22        1.04      0.68 o 
  -9  -2  13        3.62        1.73      0.89 o 
  -8  -2  13        6.30        5.04      1.77 o 
  -7  -2  13        0.98       -0.23      1.12 o 
  -6  -2  13        0.34        1.18      0.97 o 
  -5  -2  13        0.00        0.31      1.69 o 
  -4  -2  13        0.79        1.44      0.92 o 
  -3  -2  13        1.95        0.53      0.90 o 
  -2  -2  13        3.96        5.63      0.75 o 
  -1  -2  13        7.05        9.29      0.70 o 
   0  -2  13        0.01        0.03      0.54 o 
   1  -2  13        2.61        2.45      0.81 o 
   2  -2  13        0.29        0.34      0.77 o 
   3  -2  13        1.70        1.83      1.12 o 
   4  -2  13        1.84        3.02      1.40 o 
 -12  -1  13        7.42        9.07      1.25 o 
 -11  -1  13        0.00        0.18      1.08 o 
 -10  -1  13        3.35        2.47      0.59 o 
  -9  -1  13        2.71        3.92      1.25 o 
  -8  -1  13        1.45        2.24      1.10 o 
  -7  -1  13        4.73        4.72      1.13 o 
  -6  -1  13        0.26        0.54      0.87 o 
  -5  -1  13       35.85       34.00      1.97 o 
  -4  -1  13        1.35        0.90      0.91 o 
  -3  -1  13        5.45        5.70      3.26 o 
  -2  -1  13        0.00       -0.48      0.93 o 
  -1  -1  13       50.30       48.14      1.28 o 
   0  -1  13        1.28        0.87      0.73 o 
   1  -1  13       15.25       13.41      0.97 o 
   2  -1  13        0.94        1.86      0.83 o 
   3  -1  13        0.35        0.32      1.08 o 
   4  -1  13        0.35       -0.40      1.37 o 
 -12   0  13        0.22        0.46      1.10 o 
 -11   0  13        1.00        1.76      1.15 o 
 -10   0  13        6.84        5.86      2.05 o 
  -9   0  13        0.94        3.23      1.16 o 
  -8   0  13        0.11        1.19      1.69 o 
  -7   0  13        0.35       -0.67      0.67 o 
  -6   0  13       48.17       57.85      2.38 o 
  -5   0  13       68.13       80.36      5.96 o 
  -4   0  13       29.38       25.45      1.80 o 
  -3   0  13       92.99       90.06      4.13 o 
  -2   0  13       12.64       13.66      1.38 o 
  -1   0  13       24.30       21.05      0.86 o 
   0   0  13       37.68       37.09      1.29 o 
   1   0  13        5.98        5.50      0.77 o 
   2   0  13        1.56        2.45      1.10 o 
   3   0  13        4.79        5.79      1.61 o 
 -11   1  13        0.76        0.81      1.55 o 
 -10   1  13        3.88        7.60      1.45 o 
  -9   1  13        0.01       -0.31      0.95 o 
  -8   1  13        0.25        2.33      1.07 o 
  -7   1  13       14.82       17.65      3.04 o 
  -6   1  13        2.05        5.41      0.92 o 
  -5   1  13       78.18       75.48      2.69 o 
  -4   1  13        2.57        3.40      0.95 o 
  -3   1  13       85.65       82.90      2.64 o 
  -2   1  13       40.65       38.57      1.99 o 
  -1   1  13       22.93       22.37      1.05 o 
   0   1  13       28.31       32.68      1.35 o 
   1   1  13       21.78       20.63      1.98 o 
   2   1  13        5.69        5.44      1.00 o 
   3   1  13        0.44        0.27      1.43 o 
 -11   2  13        0.53        1.52      2.47 o 
 -10   2  13        7.17        7.36      2.70 o 
  -9   2  13       11.39        7.14      2.70 o 
  -8   2  13        0.63        1.24      2.30 o 
  -7   2  13       14.86       10.79      2.75 o 
  -5   2  13        2.37        0.32      1.19 o 
  -4   2  13       18.94       18.82      1.28 o 
  -3   2  13        3.52        1.99      0.90 o 
  -2   2  13        1.10        1.29      0.89 o 
  -1   2  13        1.41        1.61      0.81 o 
   0   2  13       86.57       92.69      2.75 o 
   1   2  13        0.19        1.07      0.83 o 
   2   2  13        0.05        3.04      1.05 o 
 -11   3  13        0.03        0.84      2.42 o 
 -10   3  13        0.14       -0.67      2.19 o 
  -9   3  13        1.90        0.34      2.47 o 
  -8   3  13        0.11        1.46      2.59 o 
  -7   3  13        0.96       -0.51      2.14 o 
  -6   3  13        0.04        2.47      1.74 o 
  -5   3  13        0.07       -1.15      1.15 o 
  -4   3  13        0.00       -0.78      1.11 o 
  -3   3  13        4.23        4.68      1.49 o 
  -2   3  13        1.40        2.03      0.99 o 
  -1   3  13        5.80        3.87      0.73 o 
   0   3  13        4.27        5.11      0.74 o 
   1   3  13        2.51        3.80      1.35 o 
 -10   4  13        0.07       -0.62      2.42 o 
  -9   4  13        0.92        2.98      1.55 o 
  -8   4  13        0.00       -0.63      1.25 o 
  -7   4  13        1.44        4.61      2.08 o 
  -6   4  13        2.79        6.80      2.19 o 
  -5   4  13        9.19        8.36      1.70 o 
  -4   4  13        0.46        1.44      1.35 o 
  -3   4  13        0.72        1.84      1.60 o 
  -2   4  13        2.34        1.83      1.00 o 
  -1   4  13        0.02        0.07      0.56 o 
   0   4  13        2.46        3.66      0.78 o 
  -9   5  13        9.56       13.86      2.21 o 
  -8   5  13        0.63        0.31      2.25 o 
  -7   5  13        1.20        5.62      2.19 o 
  -6   5  13        0.01       -1.46      1.57 o 
  -5   5  13        4.61        3.53      1.50 o 
  -4   5  13        0.00        0.08      1.29 o 
  -3   5  13        0.88       -0.19      2.36 o 
  -2   5  13        0.24       -0.70      1.01 o 
  -1   5  13       12.63       15.89      0.99 o 
  -8   6  13        7.39       15.12      2.92 o 
  -7   6  13        0.25       -0.11      1.91 o 
  -6   6  13        0.87        4.05      2.30 o 
  -5   6  13        2.23        0.22      2.02 o 
  -4   6  13        0.05       -0.06      1.97 o 
  -3   6  13        2.30        8.09      2.64 o 
  -4 -12  14        4.80        5.00      2.70 o 
  -3 -12  14        0.19        2.02      2.53 o 
  -2 -12  14        2.21        1.46      2.53 o 
  -1 -12  14        0.30        0.90      2.42 o 
   0 -12  14       10.42       12.29      3.26 o 
   1 -12  14        0.15        0.09      1.73 o 
  -6 -11  14        0.29        1.69      1.66 o 
  -5 -11  14        1.36        4.06      3.88 o 
  -4 -11  14        0.31        1.19      1.61 o 
  -3 -11  14        0.05        1.01      2.14 o 
  -2 -11  14        0.12        0.62      2.14 o 
  -1 -11  14       22.98       23.90      2.58 o 
   0 -11  14        0.00       -1.12      2.25 o 
   1 -11  14        4.52        2.30      2.53 o 
   2 -11  14        3.02        5.00      2.81 o 
  -7 -10  14        5.13        5.82      1.90 o 
  -6 -10  14        7.30        5.82      1.85 o 
  -5 -10  14       11.26       15.11      2.20 o 
  -4 -10  14        6.03        4.64      1.67 o 
  -3 -10  14        0.25       -0.51      1.85 o 
  -2 -10  14        1.67        2.12      1.51 o 
  -1 -10  14        0.50        2.36      2.02 o 
   0 -10  14        3.43        6.46      2.47 o 
   1 -10  14        0.82       -0.73      2.14 o 
   2 -10  14        1.37        2.53      2.42 o 
   3 -10  14        0.54        0.96      2.42 o 
  -8  -9  14        0.01        4.72      8.26 o 
  -7  -9  14        3.32        2.56      1.67 o 
  -6  -9  14        1.02       -1.04      1.31 o 
  -5  -9  14        0.64        0.30      1.31 o 
  -4  -9  14        1.50        2.42      1.36 o 
  -3  -9  14        1.53        1.42      1.41 o 
  -2  -9  14        0.30       -1.52      1.52 o 
  -1  -9  14        0.15       -1.63      1.63 o 
   0  -9  14        1.21        1.11      1.21 o 
   1  -9  14        7.58        8.91      1.76 o 
   2  -9  14        1.68        0.00      1.46 o 
   3  -9  14        3.27        2.56      1.80 o 
  -9  -8  14        2.73        4.20      1.72 o 
  -8  -8  14        0.01       -0.97      2.89 o 
  -7  -8  14        1.31        0.03      1.33 o 
  -6  -8  14        0.03       -0.30      1.23 o 
  -5  -8  14        0.39       -1.09      1.09 o 
  -4  -8  14        0.16       -0.90      0.90 o 
  -3  -8  14        3.52        4.26      1.03 o 
  -2  -8  14        0.16        0.31      1.09 o 
  -1  -8  14        0.57        1.42      1.17 o 
   0  -8  14        3.14        5.09      1.45 o 
   1  -8  14       11.85       14.08      2.75 o 
   2  -8  14       10.99       12.24      2.22 o 
   3  -8  14        2.79        2.15      1.23 o 
   4  -8  14        5.47        4.59      1.80 o 
  -9  -7  14        0.03       -0.56      1.35 o 
  -8  -7  14        0.12        0.48      1.74 o 
  -7  -7  14        1.42        1.75      1.38 o 
  -6  -7  14        0.11       -0.13      0.88 o 
  -5  -7  14        0.89        1.60      0.88 o 
  -4  -7  14        1.98        2.47      0.90 o 
  -3  -7  14       12.06       12.80      1.09 o 
  -2  -7  14        3.59        1.96      0.95 o 
  -1  -7  14        1.76        1.02      0.94 o 
   0  -7  14       23.44       29.07      2.34 o 
   1  -7  14       72.74       65.70      3.36 o 
   2  -7  14       30.24       33.41      2.22 o 
   3  -7  14        0.20       -0.25      1.06 o 
   4  -7  14        0.11        0.17      2.02 o 
 -10  -6  14        0.09        1.46      1.53 o 
  -9  -6  14        0.35        1.91      2.30 o 
  -8  -6  14        0.02       -0.89      0.89 o 
  -7  -6  14        0.08       -1.69      1.69 o 
  -6  -6  14        1.01       -0.51      0.81 o 
  -5  -6  14        2.03        2.04      0.59 o 
  -4  -6  14       10.98       11.20      0.84 o 
  -3  -6  14       71.44       71.03      1.57 o 
  -2  -6  14        1.33       -0.25      0.85 o 
  -1  -6  14        0.02       -0.83      0.83 o 
   0  -6  14       30.56       32.92      1.89 o 
   1  -6  14        0.29        2.56      1.33 o 
   2  -6  14        1.98        2.08      1.15 o 
   3  -6  14        0.27        1.53      1.11 o 
   4  -6  14        0.00       -1.25      1.25 o 
 -10  -5  14        3.99        1.73      1.11 o 
  -9  -5  14        1.83        0.47      0.96 o 
  -8  -5  14        1.22       -0.10      1.15 o 
  -7  -5  14        9.00        7.02      0.90 o 
  -6  -5  14        0.03       -0.54      0.54 o 
  -5  -5  14        0.04       -0.49      0.49 o 
  -4  -5  14        2.96        2.85      0.58 o 
  -3  -5  14       12.60        9.49      0.73 o 
  -2  -5  14        3.64        2.52      1.24 o 
  -1  -5  14        1.15        1.03      0.88 o 
   0  -5  14        0.05        0.31      0.87 o 
   1  -5  14       12.83       14.20      3.06 o 
   2  -5  14        5.04        4.52      1.21 o 
   3  -5  14        0.41       -0.38      1.04 o 
   4  -5  14        2.51        1.26      1.43 o 
 -11  -4  14        0.00       -1.52      1.52 o 
 -10  -4  14        0.09       -0.43      1.33 o 
  -9  -4  14        2.25        1.28      0.81 o 
  -8  -4  14        2.93        1.00      0.61 o 
  -7  -4  14       14.93       14.81      0.83 o 
  -6  -4  14        2.57        4.57      0.54 o 
  -5  -4  14        0.05       -0.43      0.43 o 
  -4  -4  14        5.51        4.97      0.64 o 
  -3  -4  14        2.57        1.60      0.58 o 
  -2  -4  14        1.27        0.71      0.59 o 
  -1  -4  14        1.92        1.51      0.67 o 
   0  -4  14        2.25        3.20      0.85 o 
   1  -4  14        3.91        3.24      0.92 o 
   2  -4  14        0.42        1.70      1.65 o 
   3  -4  14        6.37        8.89      1.45 o 
   4  -4  14        3.87        3.39      2.36 o 
 -11  -3  14       10.62       11.48      1.68 o 
 -10  -3  14        0.43       -0.55      0.76 o 
  -9  -3  14        0.00       -0.59      0.67 o 
  -8  -3  14        0.81        1.01      0.59 o 
  -7  -3  14        2.71        3.45      0.49 o 
  -6  -3  14        3.03        5.60      0.93 o 
  -5  -3  14        0.07        0.18      0.90 o 
  -4  -3  14        0.04       -0.50      0.54 o 
  -3  -3  14        0.00        0.12      0.43 o 
  -2  -3  14        7.26        7.98      0.62 o 
  -1  -3  14        0.33        0.95      0.61 o 
   0  -3  14        0.11       -0.14      0.61 o 
   1  -3  14        0.16        0.12      0.76 o 
   2  -3  14        3.34        1.32      1.10 o 
   3  -3  14        0.33        0.32      1.42 o 
 -11  -2  14        0.51        2.72      0.96 o 
 -10  -2  14        2.33        1.62      0.71 o 
  -9  -2  14        0.00       -0.20      0.68 o 
  -8  -2  14        6.36        1.58      1.16 o 
  -7  -2  14        7.07        9.30      1.39 o 
  -6  -2  14        2.76        2.59      0.98 o 
  -5  -2  14        1.10        0.91      1.02 o 
  -4  -2  14        2.33        4.20      1.14 o 
  -3  -2  14        9.39       10.35      1.45 o 
  -2  -2  14        0.00        1.02      0.46 o 
  -1  -2  14       33.46       34.44      1.31 o 
   0  -2  14       10.18       10.47      0.87 o 
   1  -2  14        0.44        0.74      0.79 o 
   2  -2  14        0.30       -0.99      0.99 o 
   3  -2  14        0.04        2.35      1.46 o 
 -11  -1  14        0.60        0.05      0.88 o 
 -10  -1  14        2.31        4.80      1.51 o 
  -9  -1  14       17.65       14.92      3.77 o 
  -8  -1  14        5.65        5.39      1.29 o 
  -7  -1  14        5.46        2.91      0.92 o 
  -6  -1  14       44.21       42.59      2.24 o 
  -5  -1  14       44.48       42.33      2.26 o 
  -4  -1  14        4.48        4.90      1.27 o 
  -3  -1  14        5.15        4.56      1.63 o 
  -2  -1  14       34.45       36.86      1.26 o 
  -1  -1  14        3.42        4.21      0.80 o 
   0  -1  14        0.41        0.98      0.62 o 
   1  -1  14        0.02        1.06      0.81 o 
   2  -1  14        0.11       -0.89      1.01 o 
   3  -1  14        0.16       -1.31      1.31 o 
 -11   0  14        0.09        1.66      2.11 o 
 -10   0  14       15.10       16.25      1.91 o 
  -9   0  14        1.59        1.34      1.19 o 
  -8   0  14        2.76        1.87      1.11 o 
  -7   0  14       25.44       27.08      2.19 o 
  -6   0  14       19.34       16.10      1.49 o 
  -5   0  14       78.39       88.91      3.21 o 
  -4   0  14       36.26       31.25      2.13 o 
  -3   0  14        0.05       -0.23      1.23 o 
  -2   0  14        0.82        0.95      1.07 o 
  -1   0  14        0.06        1.06      0.51 o 
   0   0  14        3.27        3.46      0.69 o 
   1   0  14        0.07        1.10      0.84 o 
   2   0  14        4.10        6.66      2.00 o 
 -11   1  14        1.85        1.18      2.47 o 
 -10   1  14        7.46        8.71      3.09 o 
  -9   1  14        6.82       10.40      2.98 o 
  -8   1  14       23.29       20.85      3.54 o 
  -7   1  14        2.48        6.35      2.47 o 
  -6   1  14        0.48        2.81      2.19 o 
  -5   1  14       16.12       18.66      3.20 o 
  -4   1  14        0.14        0.48      0.83 o 
  -3   1  14        0.09       -0.28      0.82 o 
  -2   1  14        9.38        8.44      1.21 o 
  -1   1  14        2.42        1.76      0.67 o 
   0   1  14        0.89        1.94      0.68 o 
   1   1  14        0.15        2.22      1.19 o 
   2   1  14       12.01       12.74      3.12 o 
 -10   2  14        0.34        3.32      2.53 o 
  -9   2  14        7.46        6.91      2.87 o 
  -8   2  14        0.00       -0.06      2.42 o 
  -7   2  14        0.21       -1.97      1.97 o 
  -6   2  14        5.11        7.16      1.80 o 
  -5   2  14        3.75        7.77      1.77 o 
  -4   2  14        0.66        0.08      1.26 o 
  -3   2  14        0.08        0.53      1.12 o 
  -2   2  14        0.02        1.14      0.99 o 
  -1   2  14       12.34       16.54      0.87 o 
   0   2  14        4.78        5.17      0.83 o 
   1   2  14        0.10        0.22      1.67 o 
 -10   3  14        0.50        0.62      2.42 o 
  -9   3  14        0.00       -2.25      2.25 o 
  -8   3  14        0.03        0.51      2.47 o 
  -7   3  14        0.30       -1.41      1.69 o 
  -6   3  14        0.16        1.07      1.74 o 
  -5   3  14        2.81        2.88      3.01 o 
  -4   3  14        0.00        0.76      1.29 o 
  -3   3  14        0.01        2.56      1.60 o 
  -2   3  14       10.31       12.46      2.10 o 
  -1   3  14        4.05        4.40      0.68 o 
   0   3  14        0.25        1.82      0.91 o 
  -9   4  14        0.01        0.23      2.53 o 
  -8   4  14        0.40       -0.15      1.80 o 
  -7   4  14        0.01       -1.18      1.69 o 
  -6   4  14        0.24        0.28      1.85 o 
  -5   4  14        1.70        0.12      2.16 o 
  -4   4  14        0.50        0.85      1.41 o 
  -3   4  14        1.59        0.88      1.53 o 
  -2   4  14        2.80        4.38      2.53 o 
  -1   4  14        3.71        6.26      0.80 o 
  -8   5  14        0.61       -0.67      1.97 o 
  -7   5  14        2.95        4.55      2.25 o 
  -6   5  14        0.27        4.72      2.30 o 
  -5   5  14        0.10       -1.01      1.80 o 
  -4   5  14        0.26        1.29      1.97 o 
  -3   5  14        2.77        3.93      2.42 o 
  -5 -11  15        0.18        1.65      1.69 o 
  -4 -11  15        0.56        0.62      2.00 o 
  -3 -11  15        2.79        3.43      2.42 o 
  -2 -11  15        6.00        8.31      2.04 o 
  -1 -11  15        3.93        8.90      2.12 o 
   0 -11  15        0.07        0.11      2.47 o 
  -6 -10  15        3.43        2.45      1.69 o 
  -5 -10  15        6.05        4.13      1.67 o 
  -4 -10  15        0.17       -1.29      1.29 o 
  -3 -10  15        0.06       -1.30      1.30 o 
  -2 -10  15        4.02        4.26      1.68 o 
  -1 -10  15        1.92        1.63      2.25 o 
   0 -10  15        5.28        9.39      2.75 o 
   1 -10  15       17.11       27.04      3.99 o 
  -7  -9  15        0.19        0.67      1.51 o 
  -6  -9  15        0.21       -0.93      1.33 o 
  -5  -9  15        1.67        1.76      1.47 o 
  -4  -9  15        1.99        2.00      1.39 o 
  -3  -9  15        1.26       -1.11      1.29 o 
  -2  -9  15        0.68        0.39      1.97 o 
  -1  -9  15        1.69        1.01      1.97 o 
   0  -9  15        0.63        3.52      1.83 o 
   1  -9  15        1.72        2.41      1.54 o 
   2  -9  15        0.26        2.87      2.45 o 
  -8  -8  15        1.27        2.24      1.53 o 
  -7  -8  15        0.12        0.05      1.33 o 
  -6  -8  15        3.12        0.87      1.35 o 
  -5  -8  15        0.00        0.04      1.17 o 
  -4  -8  15        0.03        0.56      1.30 o 
  -3  -8  15        0.06        1.39      1.25 o 
  -2  -8  15        0.06        0.67      1.21 o 
  -1  -8  15       14.92       12.25      2.42 o 
   0  -8  15        1.10        2.47      1.43 o 
   1  -8  15       23.95       26.05      2.54 o 
   2  -8  15       22.17       27.48      2.22 o 
  -9  -7  15        1.80        1.59      1.51 o 
  -8  -7  15        2.47        3.91      1.49 o 
  -7  -7  15        1.23        0.20      1.01 o 
  -6  -7  15        0.05        0.01      1.76 o 
  -5  -7  15        0.12        0.55      0.77 o 
  -4  -7  15        1.16        2.62      1.02 o 
  -3  -7  15        1.00        0.17      0.93 o 
  -2  -7  15        2.12        1.25      0.98 o 
  -1  -7  15        3.85        4.89      1.47 o 
   0  -7  15       10.33       11.36      1.82 o 
   1  -7  15        9.92       10.53      1.85 o 
   2  -7  15        2.47        1.50      1.23 o 
   3  -7  15        0.02       -1.34      1.34 o 
  -9  -6  15        0.14       -0.29      1.46 o 
  -8  -6  15        0.01        0.63      1.00 o 
  -7  -6  15        1.77        0.44      0.94 o 
  -6  -6  15        1.56        0.71      0.88 o 
  -5  -6  15        1.48        0.03      0.77 o 
  -4  -6  15        0.03        0.17      0.89 o 
  -3  -6  15       18.21       21.10      1.97 o 
  -2  -6  15       14.87       16.33      1.57 o 
  -1  -6  15        1.03        1.58      0.99 o 
   0  -6  15        1.06        0.23      1.29 o 
   1  -6  15        0.96        1.72      1.13 o 
   2  -6  15        0.44        0.96      1.16 o 
   3  -6  15        3.85        2.84      1.61 o 
 -10  -5  15        3.52        3.10      2.24 o 
  -9  -5  15        3.24        0.49      1.04 o 
  -8  -5  15        0.49       -0.35      1.44 o 
  -7  -5  15        2.59        3.29      0.76 o 
  -6  -5  15        3.10        1.21      0.65 o 
  -5  -5  15        0.00       -0.10      0.59 o 
  -4  -5  15        0.00        0.65      0.61 o 
  -3  -5  15        2.52        2.45      0.60 o 
  -2  -5  15        0.48       -0.45      0.89 o 
  -1  -5  15        3.52        2.09      2.02 o 
   0  -5  15        2.79        2.83      0.94 o 
   1  -5  15        0.03        1.14      1.06 o 
   2  -5  15        5.05        5.40      1.45 o 
   3  -5  15        0.15       -1.41      1.41 o 
 -10  -4  15        0.12       -1.19      1.19 o 
  -9  -4  15        0.00       -0.16      0.69 o 
  -8  -4  15        0.15       -0.26      0.67 o 
  -7  -4  15        0.31        1.24      0.90 o 
  -6  -4  15        1.12        1.28      0.57 o 
  -5  -4  15        0.14       -0.15      0.52 o 
  -4  -4  15        0.10        0.44      0.54 o 
  -3  -4  15        0.28        0.26      0.57 o 
  -2  -4  15        0.10        1.26      0.66 o 
  -1  -4  15        0.08       -0.18      1.02 o 
   0  -4  15        6.06        4.48      1.18 o 
   1  -4  15        1.56        0.13      1.07 o 
   2  -4  15        0.01        0.13      1.09 o 
   3  -4  15        0.13       -0.33      1.40 o 
 -10  -3  15        0.01       -0.24      1.13 o 
  -9  -3  15        0.02        0.10      0.76 o 
  -8  -3  15        0.61        1.80      0.58 o 
  -7  -3  15        1.42        0.79      0.65 o 
  -6  -3  15        0.02       -0.05      0.57 o 
  -5  -3  15        9.29       12.82      0.89 o 
  -4  -3  15        1.73        1.96      0.50 o 
  -3  -3  15        3.25        3.30      0.63 o 
  -2  -3  15        2.83        1.44      0.82 o 
  -1  -3  15        9.23        9.74      1.33 o 
   0  -3  15        3.80        2.69      0.89 o 
   1  -3  15        1.59        3.82      1.00 o 
   2  -3  15        5.28        4.09      1.61 o 
 -10  -2  15        2.02        2.54      0.71 o 
  -9  -2  15        0.18        1.64      0.72 o 
  -8  -2  15        0.59        1.79      1.23 o 
  -7  -2  15        0.83        3.07      1.00 o 
  -6  -2  15        5.03        6.95      1.35 o 
  -5  -2  15        9.39        9.51      1.49 o 
  -4  -2  15        1.07        1.52      1.91 o 
  -3  -2  15        0.42        1.19      0.44 o 
  -2  -2  15       12.78       14.74      0.91 o 
  -1  -2  15       18.42       16.53      0.99 o 
   0  -2  15        6.10        8.18      1.04 o 
   1  -2  15        1.43        3.34      0.96 o 
   2  -2  15        0.01        0.25      1.35 o 
 -10  -1  15        1.30        1.45      2.67 o 
  -9  -1  15        7.74        8.67      1.66 o 
  -8  -1  15        0.14        0.86      1.60 o 
  -7  -1  15        4.21        2.06      1.23 o 
  -6  -1  15        0.70        2.51      1.21 o 
  -5  -1  15       56.84       54.51      2.68 o 
  -4  -1  15       52.12       55.67      4.83 o 
  -3  -1  15        5.60        3.69      1.10 o 
  -2  -1  15        0.36        0.38      0.48 o 
  -1  -1  15        6.32        6.16      0.94 o 
   0  -1  15        1.98        1.81      0.85 o 
   1  -1  15        0.02        0.15      1.27 o 
 -10   0  15        1.90        5.00      2.92 o 
  -9   0  15       11.72       11.92      3.20 o 
  -8   0  15       14.50       24.17      3.77 o 
  -6   0  15       18.18       14.67      2.98 o 
  -5   0  15       33.62       34.09      2.33 o 
  -4   0  15        1.14        2.14      1.01 o 
  -3   0  15        1.11        0.62      0.98 o 
  -2   0  15        0.90        1.64      0.60 o 
  -1   0  15        0.08        0.00      0.57 o 
   0   0  15        6.49        7.71      1.12 o 
   1   0  15        0.12        1.68      1.35 o 
 -10   1  15        0.42        1.12      2.75 o 
  -9   1  15       17.80       22.65      3.82 o 
  -8   1  15        2.67        6.75      2.92 o 
  -6   1  15        6.28        6.18      2.53 o 
  -5   1  15       12.68       15.92      3.51 o 
  -4   1  15        1.46        1.37      1.43 o 
  -3   1  15        0.19       -0.33      0.96 o 
  -2   1  15        3.35        5.15      1.25 o 
  -1   1  15        1.54        2.06      0.66 o 
   0   1  15        0.12        1.09      0.92 o 
  -9   2  15        0.26        3.99      2.75 o 
  -8   2  15        0.08        5.40      2.92 o 
  -6   2  15        5.74        7.94      1.91 o 
  -5   2  15        1.41       -0.14      1.35 o 
  -4   2  15        0.97        2.06      1.51 o 
  -3   2  15        2.69        3.46      1.58 o 
  -2   2  15        4.71        4.24      1.69 o 
  -1   2  15        0.00        0.89      0.64 o 
  -9   3  15        0.01        0.34      2.59 o 
  -8   3  15        0.47       -1.52      1.52 o 
  -7   3  15        0.31        1.29      1.91 o 
  -6   3  15        0.01        0.67      1.91 o 
  -5   3  15        0.03        1.97      1.97 o 
  -4   3  15        5.89        5.00      2.47 o 
  -3   3  15        0.51        0.17      1.97 o 
  -2   3  15       11.26       10.51      2.87 o 
  -7   4  15        2.08        3.82      2.19 o 
  -6   4  15        1.20        2.98      2.19 o 
  -5   4  15        0.00        0.56      2.08 o 
  -4   4  15        0.08       -0.96      1.91 o 
  -5 -10  16        1.32       -0.45      2.02 o 
  -4 -10  16        0.29       -0.62      2.08 o 
  -3 -10  16        2.62        2.37      1.71 o 
  -2 -10  16        1.06        0.07      1.54 o 
  -1 -10  16        8.06        8.43      2.92 o 
  -6  -9  16        0.14        1.46      2.25 o 
  -5  -9  16        3.67        4.50      2.42 o 
  -4  -9  16        0.00       -0.64      1.35 o 
  -3  -9  16        0.17        0.48      1.91 o 
  -2  -9  16        2.08       -0.51      2.08 o 
  -1  -9  16        3.71        2.42      2.30 o 
   0  -9  16       18.54       24.56      3.71 o 
  -7  -8  16        0.84       -1.01      2.02 o 
  -6  -8  16        5.90        5.28      2.25 o 
  -5  -8  16        4.30        1.52      1.85 o 
  -4  -8  16        0.31        1.68      1.35 o 
  -3  -8  16        0.53       -1.80      1.80 o 
  -2  -8  16        4.85        5.49      1.61 o 
  -1  -8  16        8.23        9.40      1.82 o 
   0  -8  16        0.67        2.61      1.55 o 
   1  -8  16       11.94       17.33      1.88 o 
  -8  -7  16        0.07        0.45      2.02 o 
  -7  -7  16        0.18       -0.34      1.91 o 
  -6  -7  16        0.25       -0.54      1.25 o 
  -5  -7  16        4.13        3.50      0.97 o 
  -4  -7  16        1.52        2.98      1.08 o 
  -3  -7  16        0.01        1.97      1.33 o 
  -2  -7  16        5.19        7.57      1.70 o 
  -1  -7  16        2.98        4.19      1.51 o 
   0  -7  16        0.10        1.43      1.43 o 
   1  -7  16        0.91        2.09      1.25 o 
  -9  -6  16       14.99       23.38      3.48 o 
  -8  -6  16       10.59       11.73      2.45 o 
  -7  -6  16        2.41        4.10      1.69 o 
  -6  -6  16        0.16       -0.67      1.11 o 
  -5  -6  16        0.01        0.62      0.94 o 
  -4  -6  16        0.01       -0.41      0.95 o 
  -3  -6  16        0.43        0.44      0.97 o 
  -2  -6  16        0.04        0.50      0.98 o 
  -1  -6  16        0.51        1.13      1.85 o 
   0  -6  16        0.10       -0.42      1.30 o 
   1  -6  16        0.03       -0.89      1.01 o 
  -9  -5  16        2.88        1.17      2.00 o 
  -8  -5  16        8.34       11.07      2.36 o 
  -7  -5  16        2.05        3.51      0.90 o 
  -6  -5  16        3.22        5.49      0.82 o 
  -5  -5  16        2.17        2.22      0.73 o 
  -4  -5  16        0.01        0.38      0.67 o 
  -3  -5  16        0.04        0.30      0.86 o 
  -2  -5  16        0.02        1.74      1.14 o 
  -1  -5  16        0.43        0.62      0.97 o 
   0  -5  16        0.48        0.39      2.19 o 
   1  -5  16        0.00        0.91      1.18 o 
  -9  -4  16        1.39        3.19      0.89 o 
  -8  -4  16        1.56        1.99      0.76 o 
  -7  -4  16        0.78        2.21      0.86 o 
  -6  -4  16        5.98        7.88      0.81 o 
  -5  -4  16        0.97        2.14      0.71 o 
  -4  -4  16        2.64        3.86      0.86 o 
  -3  -4  16        0.88        1.26      0.68 o 
  -2  -4  16        0.72        1.93      0.94 o 
  -1  -4  16        0.18        1.33      0.86 o 
   0  -4  16        0.21        1.10      0.92 o 
   1  -4  16        0.71        0.49      1.37 o 
 -10  -3  16        0.09       -1.05      1.51 o 
  -9  -3  16        0.42        0.82      1.15 o 
  -8  -3  16        2.75        1.52      1.30 o 
  -7  -3  16        1.43        1.18      1.11 o 
  -6  -3  16        1.94        1.71      0.50 o 
  -5  -3  16        0.27        1.06      0.51 o 
  -4  -3  16        2.93        5.19      0.64 o 
  -3  -3  16        5.70        7.53      0.84 o 
  -2  -3  16        1.07        1.18      0.71 o 
  -1  -3  16        1.67        2.75      0.92 o 
   0  -3  16        4.27        4.08      1.35 o 
   1  -3  16        1.20        1.79      1.41 o 
 -10  -2  16        0.10        1.30      1.34 o 
  -9  -2  16        0.00       -0.96      1.57 o 
  -8  -2  16        2.33        1.48      1.35 o 
  -7  -2  16       14.93       18.43      1.73 o 
  -6  -2  16       17.46       24.14      2.73 o 
  -5  -2  16        2.20        7.24      1.51 o 
  -4  -2  16       12.03        9.83      1.58 o 
  -3  -2  16        0.08       -0.04      0.55 o 
  -2  -2  16        0.77        0.79      0.61 o 
  -1  -2  16        3.45        4.95      0.94 o 
   0  -2  16        2.83        3.74      1.82 o 
  -9  -1  16        0.18        3.09      2.59 o 
  -8  -1  16        8.38       12.59      3.09 o 
  -6  -1  16        0.20       -0.29      1.17 o 
  -5  -1  16       17.04       19.45      3.43 o 
  -4  -1  16        5.83        1.62      2.92 o 
  -3  -1  16        0.07        0.58      0.56 o 
  -2  -1  16        1.52        1.15      0.58 o 
  -1  -1  16        0.70        1.43      0.73 o 
   0  -1  16        1.27        2.37      1.06 o 
  -9   0  16        0.10        3.20      2.70 o 
  -8   0  16        0.88        0.11      2.42 o 
  -6   0  16        4.92        3.43      2.42 o 
  -5   0  16        0.14        0.84      2.19 o 
  -4   0  16        2.13        2.63      1.12 o 
  -3   0  16        0.19        1.73      1.10 o 
  -2   0  16        2.86        4.03      0.66 o 
  -1   0  16        1.50        0.56      0.68 o 
  -9   1  16        0.17        2.02      2.70 o 
  -6   1  16        1.97        0.06      1.97 o 
  -5   1  16        4.35        5.51      2.47 o 
  -4   1  16       12.73       11.75      2.92 o 
  -3   1  16        5.69        3.54      2.30 o 
  -2   1  16        0.99        2.90      0.62 o 
  -7   2  16        2.90        4.22      2.53 o 
  -6   2  16        5.47       10.45      2.81 o 
  -5   2  16        0.61        1.74      2.14 o 
  -4   2  16        3.37        2.02      2.30 o 
  -3   2  16        0.75       -0.67      2.14 o 
  -5  -9  17        3.01        1.80      2.19 o 
  -4  -9  17        3.17        1.32      1.53 o 
  -3  -9  17        0.89        0.39      2.08 o 
  -2  -9  17        0.11        0.22      2.08 o 
  -6  -8  17        0.25        0.06      2.02 o 
  -5  -8  17        8.52        8.09      1.81 o 
  -4  -8  17        2.18        0.29      1.49 o 
  -3  -8  17        0.00       -1.91      1.91 o 
  -2  -8  17        3.82        0.79      2.25 o 
  -1  -8  17        2.34        5.95      1.83 o 
  -7  -7  17        1.38        1.01      2.14 o 
  -6  -7  17        0.01       -1.63      1.63 o 
  -5  -7  17        1.73        3.34      1.51 o 
  -4  -7  17        0.65       -0.57      1.37 o 
  -3  -7  17        0.02       -0.92      2.64 o 
  -2  -7  17        1.46        1.90      1.44 o 
  -1  -7  17        0.43        1.70      1.49 o 
  -8  -6  17        0.10       -1.30      1.30 o 
  -7  -6  17        0.12       -1.21      1.21 o 
  -6  -6  17        0.54       -0.14      1.03 o 
  -5  -6  17        0.11       -0.49      1.00 o 
  -4  -6  17        2.41        3.88      1.27 o 
  -3  -6  17        0.10       -0.90      1.14 o 
  -2  -6  17        2.33        4.52      2.14 o 
  -1  -6  17        0.23        0.28      1.35 o 
   0  -6  17        0.36        0.96      1.39 o 
  -8  -5  17        3.76        5.61      1.43 o 
  -7  -5  17        1.30        1.80      1.26 o 
  -6  -5  17        1.43        0.85      1.01 o 
  -5  -5  17        1.79        4.84      1.13 o 
  -4  -5  17        0.72        0.81      1.02 o 
  -3  -5  17        2.56        3.22      1.11 o 
  -2  -5  17        0.01       -0.37      1.07 o 
  -1  -5  17        0.33       -0.73      1.24 o 
   0  -5  17        0.04        1.07      1.43 o 
  -8  -4  17        2.87        5.60      1.15 o 
  -7  -4  17       11.19       12.93      1.88 o 
  -6  -4  17        5.81       10.01      0.93 o 
  -5  -4  17        0.80        1.76      0.72 o 
  -4  -4  17        1.12        1.83      0.77 o 
  -3  -4  17        0.59        0.68      1.03 o 
  -2  -4  17       14.84       18.96      1.57 o 
  -1  -4  17        0.99        2.05      1.13 o 
  -8  -3  17        3.49        3.95      0.74 o 
  -7  -3  17        1.34        1.94      0.62 o 
  -6  -3  17       16.15       19.76      1.02 o 
  -5  -3  17        7.35        8.41      1.22 o 
  -4  -3  17        0.12        0.23      0.64 o 
  -3  -3  17       10.02       12.61      1.02 o 
  -2  -3  17        2.06        2.88      0.98 o 
  -1  -3  17        2.23        2.56      1.11 o 
  -6  -2  17       19.35       23.54      2.22 o 
  -5  -2  17        0.52       -1.25      1.46 o 
  -4  -2  17        0.64        1.16      0.56 o 
  -3  -2  17        1.04        1.45      0.69 o 
  -2  -2  17        1.14        2.09      0.98 o 
  -1  -2  17        0.37        0.34      1.38 o 
  -4  -1  17        0.49        1.08      1.28 o 
  -3  -1  17        0.01        0.45      0.58 o 
  -2  -1  17        0.75        1.21      0.73 o 
  -5   0  17        0.06       -1.91      1.91 o 
  -4   0  17        2.05       -1.07      1.85 o 
  -3   0  17        1.31        2.37      1.17 o 
  -5  -6  18        0.12       -1.42      1.42 o 
  -4  -6  18        0.87        1.60      1.17 o 
  -3  -6  18        1.69        1.69      2.08 o 
  -6  -5  18        0.02       -0.89      1.00 o 
  -5  -5  18        1.61        2.89      1.17 o 
  -4  -5  18        0.10       -0.20      1.09 o 
  -3  -5  18        0.08        0.97      1.15 o 
  -6  -4  18       14.28       13.95      1.43 o 
  -5  -4  18        1.11        4.53      1.14 o 
  -4  -4  18        0.76        0.45      1.20 o 
  -3  -4  18       17.70       24.68      3.32 o 
  -6  -3  18       13.72       12.83      1.01 o 
  -5  -3  18        3.07        4.44      0.87 o 
  -4  -3  18       13.83       15.51      1.26 o 
                                                 
